# Supplementary material for: GWAS with principal component analysis identify QTLs associated with main peanut flavor-related traits
Source: Front Plant Sci. 2023 Sep 15;14:1204415. doi: 10.3389/fpls.2023.1204415 (PMC10540862; doi:10.3389/fpls.2023.1204415)
Supplement: Supplementary file 2 [file Table_1.xlsx]

## Sheet: Dataset1
Dataset1. Correlations among 33 traits related to peanut flavor.
		Moisture	Oil_content	Alpha	Beta	Gamma	Delta	Total_tocopherols	Inositol	Glucose	Fructose	Sucrose	Raffinose	Stachyose	Total_Sugars	Roast_Peanutty	Sweet_Aromatic	Dark_Roast	Raw_Beany	Woody_Hulls_Skins	Cardboardy	Earthy_Musty	Painty	Plastic_Chemical	Metallic	Fruity_Fermented	Spice	Sweet	Sour	Salty	Bitter	Astringent	Tongue_Throat_Burn	Ashy
Moisture	Pearson Correlation	1	-.687**	.461**	.262**	-0.0464381	-0.0630982	.321**	.200*	.259**	0.172928	.510**	.289**	.240*	.529**	-0.164786	-0.0820217	.202*	-.226*	-0.0162095	-0.0971582	0.144596	-0.184656	0.046859	0.086544	0.17534	-0.0398703	-0.0163815	0.181463	.c	0.0485617	0.130668	.207*	0.145593
	Significance (two-tailed)		4.55673e-16	6.57269e-07	0.0067371	0.63643	0.5205	0.0008087	0.0394426	0.00731076	0.0762829	2.30854e-08	0.00263641	0.0130813	5.67987e-09	0.0914071	0.403232	0.0375748	0.0196693	0.869008	0.321788	0.139183	0.0581009	0.633373	0.377714	0.0722116	0.684902	0.86763	0.0626583		0.621068	0.181848	0.0329607	0.13645
	Number	106	106	106	106	106	106	106	106	106	106	106	106	106	106	106	106	106	106	106	106	106	106	106	106	106	106	106	106	106	106	106	106	106
Oil_content	Pearson Correlation	-.687**	1	-.536**	-.230*	0.131376	0.141043	-.309**	-.335**	-.217*	-0.0015182	-.567**	-0.159862	-0.0829609	-.537**	0.0311404	-0.152532	0.0373234	-0.0192281	.302**	0.146329	-0.0306882	.235*	0.00601814	-0.0751659	-0.108075	-0.094921	-.260**	-0.052942	.c	.252**	0.0422438	0.0428946	0.148686
	Significance (two-tailed)	4.55673e-16		3.17757e-09	0.0178784	0.17947	0.149266	0.00127476	0.000439825	0.0254573	0.987677	2.30328e-10	0.101649	0.39785	2.99226e-09	0.751331	0.118537	0.704061	0.844895	0.00168427	0.134456	0.754826	0.0154349	0.951179	0.443802	0.270138	0.333108	0.00712493	0.589896		0.0092713	0.667224	0.662407	0.128225
	Number	106	106	106	106	106	106	106	106	106	106	106	106	106	106	106	106	106	106	106	106	106	106	106	106	106	106	106	106	106	106	106	106	106
Alpha	Pearson Correlation	.461**	-.536**	1	.325**	-0.14258	-.277**	.643**	0.092802	0.000434562	-0.0374226	.495**	.260**	0.11464	.480**	0.0496169	.210*	0.0139893	-0.0415827	-.199*	-0.0283652	-0.0763795	-0.0177762	-0.15304	-0.09396	0.177729	0.0519257	.200*	0.0636241	.c	-.210*	-0.0206124	0.0571632	-0.0928221
	Significance (two-tailed)	6.57269e-07	3.17757e-09		0.000668258	0.144838	0.00404051	1.12506e-13	0.344062	0.996473	0.703311	6.77861e-08	0.00716797	0.241936	1.87316e-07	0.613494	0.0306953	0.886821	0.67213	0.0412229	0.772862	0.436458	0.856476	0.117302	0.338048	0.0683526	0.597065	0.0397488	0.517024		0.0307077	0.833884	0.560547	0.343957
	Number	106	106	106	106	106	106	106	106	106	106	106	106	106	106	106	106	106	106	106	106	106	106	106	106	106	106	106	106	106	106	106	106	106
Beta	Pearson Correlation	.262**	-.230*	.325**	1	0.149095	.485**	.437**	0.187099	.198*	0.159206	0.132167	.343**	.285**	.204*	-0.0847852	-0.136102	-0.0238676	0.0331178	0.0529189	0.0794746	0.0950556	-0.140266	.194*	0.0543046	0.126776	0.0223785	0.0456575	-0.0525236	.c	-0.0757454	-0.131574	-0.187205	0.000852378
	Significance (two-tailed)	0.0067371	0.0178784	0.000668258		0.127167	1.33004e-07	2.78145e-06	0.0548002	0.0416194	0.103078	0.176841	0.000319505	0.00311712	0.0354918	0.38752	0.164188	0.808119	0.736103	0.590059	0.418043	0.33242	0.151543	0.0459228	0.580346	0.195323	0.819882	0.642116	0.592843		0.440286	0.178811	0.0546604	0.993081
	Number	106	106	106	106	106	106	106	106	106	106	106	106	106	106	106	106	106	106	106	106	106	106	106	106	106	106	106	106	106	106	106	106	106
Gamma	Pearson Correlation	-0.0464381	0.131376	-0.14258	0.149095	1	.647**	.661**	-0.0427648	-0.165055	-0.0383498	-.385**	.234*	0.184353	-.290**	-0.0834089	-.219*	-0.175798	0.117733	0.00668882	0.0417438	0.175595	-0.0539419	.283**	-0.0542991	-0.026928	.231*	-.235*	-0.042886	.c	0.103271	0.00643929	0.0242742	0.0194043
	Significance (two-tailed)	0.63643	0.17947	0.144838	0.127167		6.87373e-14	1.30141e-14	0.663367	0.090872	0.696316	4.56591e-05	0.0159035	0.0585217	0.00258635	0.395298	0.0242219	0.0714572	0.229384	0.945746	0.670933	0.0717905	0.582881	0.00326604	0.580385	0.784082	0.0173016	0.0151272	0.662471		0.292133	0.947767	0.804915	0.843492
	Number	106	106	106	106	106	106	106	106	106	106	106	106	106	106	106	106	106	106	106	106	106	106	106	106	106	106	106	106	106	106	106	106	106
Delta	Pearson Correlation	-0.0630982	0.141043	-.277**	.485**	.647**	1	.356**	0.0559281	0.000348498	0.0431686	-.324**	0.134002	0.110435	-.255**	-0.154734	-.253**	-0.170725	0.101597	0.0194865	0.0979004	.366**	-0.104642	.487**	-0.063851	-0.05019	0.114463	-0.173452	-0.0508656	.c	0.0714295	-0.0767263	0.0353383	-0.0325444
	Significance (two-tailed)	0.5205	0.149266	0.00404051	1.33004e-07	6.87373e-14		0.00017898	0.569062	0.997171	0.660384	0.000712807	0.170854	0.259754	0.00830151	0.113252	0.00890726	0.0801607	0.300066	0.842837	0.318087	0.000115245	0.28574	1.17645e-07	0.515527	0.609398	0.242668	0.0753833	0.604584		0.466845	0.434372	0.719125	0.740508
	Number	106	106	106	106	106	106	106	106	106	106	106	106	106	106	106	106	106	106	106	106	106	106	106	106	106	106	106	106	106	106	106	106	106
Total_tocopherols	Pearson Correlation	.321**	-.309**	.643**	.437**	.661**	.356**	1	0.0529823	-0.107042	-0.0442305	0.0789728	.387**	.239*	0.144283	-0.0387082	-0.0243531	-0.129282	0.0620317	-0.140614	0.0201647	0.10226	-0.0668274	0.135481	-0.112009	0.116146	.213*	-0.0284286	0.0108324	.c	-0.0824311	-0.0235669	0.0546403	-0.0589003
	Significance (two-tailed)	0.0008087	0.00127476	1.12506e-13	2.78145e-06	1.30141e-14	0.00017898		0.589612	0.274774	0.652565	0.420997	4.08178e-05	0.0137128	0.140051	0.69362	0.804294	0.186565	0.527588	0.15052	0.837441	0.296911	0.496103	0.16614	0.252984	0.235768	0.0285618	0.772368	0.912245		0.400881	0.810491	0.578004	0.548675
	Number	106	106	106	106	106	106	106	106	106	106	106	106	106	106	106	106	106	106	106	106	106	106	106	106	106	106	106	106	106	106	106	106	106
Inositol	Pearson Correlation	.200*	-.335**	0.092802	0.187099	-0.0427648	0.0559281	0.0529823	1	.213*	0.124409	0.0382589	.414**	.265**	0.12931	-.220*	-0.175482	0.125256	-.232*	0.112132	0.0149325	0.114857	-0.0206996	-0.050441	0.091464	.207*	0.051184	-0.0580252	-0.125901	.c	.225*	-0.112219	0.0156598	0.131288
	Significance (two-tailed)	0.0394426	0.000439825	0.344062	0.0548002	0.663367	0.569062	0.589612		0.0280799	0.203864	0.697001	1.02505e-05	0.00598027	0.186469	0.0235472	0.0719769	0.200775	0.0166676	0.252458	0.879246	0.241043	0.83319	0.607608	0.351093	0.0336012	0.602321	0.554641	0.198449		0.0201593	0.252088	0.873412	0.179765
	Number	106	106	106	106	106	106	106	106	106	106	106	106	106	106	106	106	106	106	106	106	106	106	106	106	106	106	106	106	106	106	106	106	106
Glucose	Pearson Correlation	.259**	-.217*	0.000434562	.198*	-0.165055	0.000348498	-0.107042	.213*	1	.828**	.316**	0.145337	0.101122	.319**	0.0362811	0.0486887	.272**	-.224*	-0.00431602	0.0126044	0.00953884	-0.129249	0.0987902	0.0622048	-0.0214716	-0.0770331	0.133961	-0.0915433	.c	0.105816	-0.0981835	0.0764062	0.153935
	Significance (two-tailed)	0.00731076	0.0254573	0.996473	0.0416194	0.090872	0.997171	0.274774	0.0280799		6.63265e-28	0.000974062	0.137147	0.302346	0.00084835	0.711957	0.620154	0.00479355	0.0211236	0.964977	0.897962	0.92269	0.18668	0.313688	0.526435	0.827065	0.432531	0.170986	0.350674		0.280337	0.316683	0.436297	0.115148
	Number	106	106	106	106	106	106	106	106	106	106	106	106	106	106	106	106	106	106	106	106	106	106	106	106	106	106	106	106	106	106	106	106	106
Fructose	Pearson Correlation	0.172928	-0.0015182	-0.0374226	0.159206	-0.0383498	0.0431686	-0.0442305	0.124409	.828**	1	0.144464	.226*	0.164667	0.184302	-0.0351864	-0.0936848	.323**	-.303**	0.154418	0.0471836	0.0494933	-0.0283804	0.189065	0.0232842	0.0696706	-0.135293	-0.0861746	-0.0652257	.c	.260**	-0.041925	0.13542	.281**
	Significance (two-tailed)	0.0762829	0.987677	0.703311	0.103078	0.696316	0.660384	0.652565	0.203864	6.63265e-28		0.139548	0.0198293	0.0916455	0.0585918	0.720282	0.339471	0.000738972	0.00161112	0.113999	0.631019	0.61438	0.772743	0.0522578	0.812722	0.477914	0.166733	0.379761	0.506508		0.0071476	0.669588	0.166331	0.00356808
	Number	106	106	106	106	106	106	106	106	106	106	106	106	106	106	106	106	106	106	106	106	106	106	106	106	106	106	106	106	106	106	106	106	106
Sucrose	Pearson Correlation	.510**	-.567**	.495**	0.132167	-.385**	-.324**	0.0789728	0.0382589	.316**	0.144464	1	.231*	.241*	.961**	.237*	.466**	0.151665	-0.15536	-0.136598	-.306**	-0.0538954	-0.0749495	-0.142053	-0.000933438	0.0153735	0.0342697	.526**	0.025623	.c	-.258**	-0.113896	-0.057452	-0.012213
	Significance (two-tailed)	2.30854e-08	2.30328e-10	6.77861e-08	0.176841	4.56591e-05	0.000712807	0.420997	0.697001	0.000974062	0.139548		0.0171212	0.0127474	6.23666e-60	0.0143478	4.95194e-07	0.12067	0.111781	0.162642	0.00141888	0.583207	0.445119	0.146347	0.992423	0.875708	0.727279	7.00693e-09	0.794308		0.00754041	0.245026	0.558565	0.901114
	Number	106	106	106	106	106	106	106	106	106	106	106	106	106	106	106	106	106	106	106	106	106	106	106	106	106	106	106	106	106	106	106	106	106
Raffinose	Pearson Correlation	.289**	-0.159862	.260**	.343**	.234*	0.134002	.387**	.414**	0.145337	.226*	.231*	1	.831**	.456**	-0.0652804	-0.0877805	.393**	-.468**	.344**	-0.163535	0.100005	-0.0496192	-0.0279218	-0.00354689	.335**	0.00924917	-.218*	0.0503655	.c	.271**	-0.0417685	0.103309	.383**
	Significance (two-tailed)	0.00263641	0.101649	0.00716797	0.000319505	0.0159035	0.170854	4.08178e-05	1.02505e-05	0.137147	0.0198293	0.0171212		2.81827e-28	9.08626e-07	0.50615	0.370911	3.05657e-05	4.12541e-07	0.000303179	0.0939281	0.307746	0.613478	0.776319	0.971215	0.000444532	0.925031	0.0244452	0.608146		0.00494753	0.670749	0.291956	4.98976e-05
	Number	106	106	106	106	106	106	106	106	106	106	106	106	106	106	106	106	106	106	106	106	106	106	106	106	106	106	106	106	106	106	106	106	106
Stachyose	Pearson Correlation	.240*	-0.0829609	0.11464	.285**	0.184353	0.110435	.239*	.265**	0.101122	0.164667	.241*	.831**	1	.498**	-0.027555	-0.0141734	.365**	-.405**	.321**	-.231*	0.00284613	-0.0641764	-0.0967369	-0.0553408	.233*	0.015881	-0.111022	0.00628867	.c	0.184702	-0.112451	0.0276079	.375**
	Significance (two-tailed)	0.0130813	0.39785	0.241936	0.00311712	0.0585217	0.259754	0.0137128	0.00598027	0.302346	0.0916455	0.0127474	2.81827e-28		5.42704e-08	0.779182	0.885342	0.000118556	1.63674e-05	0.000790134	0.0173278	0.9769	0.513385	0.3239	0.573132	0.0162354	0.871639	0.257215	0.948987		0.0580373	0.251106	0.778769	7.37361e-05
	Number	106	106	106	106	106	106	106	106	106	106	106	106	106	106	106	106	106	106	106	106	106	106	106	106	106	106	106	106	106	106	106	106	106
Total_Sugars	Pearson Correlation	.529**	-.537**	.480**	.204*	-.290**	-.255**	0.144283	0.12931	.319**	0.184302	.961**	.456**	.498**	1	.199*	.406**	.244*	-.261**	-0.0272991	-.336**	-0.0419795	-0.0852247	-0.151577	-0.0133174	0.0868142	0.0349473	.432**	0.024181	.c	-0.170201	-0.132822	-0.0397791	0.0994128
	Significance (two-tailed)	5.67987e-09	2.99226e-09	1.87316e-07	0.0354918	0.00258635	0.00830151	0.140051	0.186469	0.00084835	0.0585918	6.23666e-60	9.08626e-07	5.42704e-08		0.0406449	1.61126e-05	0.0118644	0.00692104	0.781181	0.000433898	0.669183	0.385055	0.120888	0.892224	0.376221	0.722105	3.68604e-06	0.805649		0.0811065	0.174689	0.685584	0.310633
	Number	106	106	106	106	106	106	106	106	106	106	106	106	106	106	106	106	106	106	106	106	106	106	106	106	106	106	106	106	106	106	106	106	106
Roast_Peanutty	Pearson Correlation	-0.164786	0.0311404	0.0496169	-0.0847852	-0.0834089	-0.154734	-0.0387082	-.220*	0.0362811	-0.0351864	.237*	-0.0652804	-0.027555	.199*	1	.788**	-0.0556708	.257**	-.228*	-.323**	-.266**	-0.0701296	-.354**	-.254**	-.367**	-0.0138536	.339**	0.067166	.c	-.506**	-0.124402	-.307**	-.309**
	Significance (two-tailed)	0.0914071	0.751331	0.613494	0.38752	0.395298	0.113252	0.69362	0.0235472	0.711957	0.720282	0.0143478	0.50615	0.779182	0.0406449		1.22258e-23	0.570844	0.0077466	0.0185193	0.000731392	0.00577105	0.475012	0.000198855	0.0085503	0.000110215	0.887912	0.000382939	0.493919		3.10285e-08	0.203887	0.00136663	0.00125372
	Number	106	106	106	106	106	106	106	106	106	106	106	106	106	106	106	106	106	106	106	106	106	106	106	106	106	106	106	106	106	106	106	106	106
Sweet_Aromatic	Pearson Correlation	-0.0820217	-0.152532	.210*	-0.136102	-.219*	-.253**	-0.0243531	-0.175482	0.0486887	-0.0936848	.466**	-0.0877805	-0.0141734	.406**	.788**	1	-0.0224157	.212*	-.335**	-.390**	-.357**	-0.0448848	-.397**	-.275**	-.231*	0.0743017	.578**	-0.0100908	.c	-.543**	-.220*	-.250**	-.335**
	Significance (two-tailed)	0.403232	0.118537	0.0306953	0.164188	0.0242219	0.00890726	0.804294	0.0719769	0.620154	0.339471	4.95194e-07	0.370911	0.885342	1.61126e-05	1.22258e-23		0.819587	0.0291451	0.000443423	3.604e-05	0.000174687	0.647765	2.53584e-05	0.00435419	0.01717	0.449074	8.94291e-11	0.918231		1.79389e-09	0.0234299	0.00980737	0.000450086
	Number	106	106	106	106	106	106	106	106	106	106	106	106	106	106	106	106	106	106	106	106	106	106	106	106	106	106	106	106	106	106	106	106	106
Dark_Roast	Pearson Correlation	.202*	0.0373234	0.0139893	-0.0238676	-0.175798	-0.170725	-0.129282	0.125256	.272**	.323**	0.151665	.393**	.365**	.244*	-0.0556708	-0.0224157	1	-.881**	.626**	-.288**	0.0126907	-0.0309083	-0.0150894	0.101692	.307**	-.283**	-.316**	-0.000831618	.c	.553**	0.0926635	.225*	.794**
	Significance (two-tailed)	0.0375748	0.704061	0.886821	0.808119	0.0714572	0.0801607	0.186565	0.200775	0.00479355	0.000738972	0.12067	3.05657e-05	0.000118556	0.0118644	0.570844	0.819587		1.60848e-35	7.00804e-13	0.0027498	0.897267	0.753124	0.877987	0.299614	0.00135457	0.00328803	0.000963626	0.99325		8.1814e-10	0.344785	0.0204233	3.6183e-24
	Number	106	106	106	106	106	106	106	106	106	106	106	106	106	106	106	106	106	106	106	106	106	106	106	106	106	106	106	106	106	106	106	106	106
Raw_Beany	Pearson Correlation	-.226*	-0.0192281	-0.0415827	0.0331178	0.117733	0.101597	0.0620317	-.232*	-.224*	-.303**	-0.15536	-.468**	-.405**	-.261**	.257**	.212*	-.881**	1	-.633**	.225*	-.198*	0.0406795	-0.0663999	-0.150009	-.356**	0.138674	.383**	0.00590885	.c	-.654**	-0.0930596	-.267**	-.831**
	Significance (two-tailed)	0.0196693	0.844895	0.67213	0.736103	0.229384	0.300066	0.527588	0.0166676	0.0211236	0.00161112	0.111781	4.12541e-07	1.63674e-05	0.00692104	0.0077466	0.0291451	1.60848e-35		3.31119e-13	0.020442	0.0415431	0.678855	0.498869	0.124828	0.00018252	0.156289	5.19645e-05	0.952064		2.91757e-14	0.342718	0.0055724	3.34577e-28
	Number	106	106	106	106	106	106	106	106	106	106	106	106	106	106	106	106	106	106	106	106	106	106	106	106	106	106	106	106	106	106	106	106	106
Woody_Hulls_Skins	Pearson Correlation	-0.0162095	.302**	-.199*	0.0529189	0.00668882	0.0194865	-0.140614	0.112132	-0.00431602	0.154418	-0.136598	.344**	.321**	-0.0272991	-.228*	-.335**	.626**	-.633**	1	-0.111229	-0.0483323	-0.0254407	-0.00524461	0.0508058	.215*	-.296**	-.474**	-0.0102274	.c	.614**	0.0983689	0.0946942	.751**
	Significance (two-tailed)	0.869008	0.00168427	0.0412229	0.590059	0.945746	0.842837	0.15052	0.252458	0.964977	0.113999	0.162642	0.000303179	0.000790134	0.781181	0.0185193	0.000443423	7.00804e-13	3.31119e-13		0.256324	0.62272	0.79574	0.957448	0.60501	0.0266592	0.00204782	2.8458e-07	0.917129		2.46846e-12	0.315766	0.33427	1.75992e-20
	Number	106	106	106	106	106	106	106	106	106	106	106	106	106	106	106	106	106	106	106	106	106	106	106	106	106	106	106	106	106	106	106	106	106
Cardboardy	Pearson Correlation	-0.0971582	0.146329	-0.0283652	0.0794746	0.0417438	0.0979004	0.0201647	0.0149325	0.0126044	0.0471836	-.306**	-0.163535	-.231*	-.336**	-.323**	-.390**	-.288**	.225*	-0.111229	1	0.188817	.217*	0.178811	0.0242284	-0.0635175	-0.0180195	-0.113044	-0.0870071	.c	0.141702	0.0279893	0.0897416	-.212*
	Significance (two-tailed)	0.321788	0.134456	0.772862	0.418043	0.670933	0.318087	0.837441	0.879246	0.897962	0.631019	0.00141888	0.0939281	0.0173278	0.000433898	0.000731392	3.604e-05	0.0027498	0.020442	0.256324		0.0525726	0.0253097	0.0666609	0.805276	0.517728	0.854533	0.248598	0.375157		0.147357	0.775793	0.360276	0.0289021
	Number	106	106	106	106	106	106	106	106	106	106	106	106	106	106	106	106	106	106	106	106	106	106	106	106	106	106	106	106	106	106	106	106	106
Earthy_Musty	Pearson Correlation	0.144596	-0.0306882	-0.0763795	0.0950556	0.175595	.366**	0.10226	0.114857	0.00953884	0.0494933	-0.0538954	0.100005	0.00284613	-0.0419795	-.266**	-.357**	0.0126907	-.198*	-0.0483323	0.188817	1	-0.0674657	.352**	.300**	0.119818	0.097405	-.276**	-0.0261047	.c	.279**	0.0397516	.210*	0.0687963
	Significance (two-tailed)	0.139183	0.754826	0.436458	0.33242	0.0717905	0.000115245	0.296911	0.241043	0.92269	0.61438	0.583207	0.307746	0.9769	0.669183	0.00577105	0.000174687	0.897267	0.0415431	0.62272	0.0525726		0.491988	0.000220193	0.00175698	0.221182	0.320554	0.00417684	0.790529		0.0037252	0.68579	0.0309643	0.483469
	Number	106	106	106	106	106	106	106	106	106	106	106	106	106	106	106	106	106	106	106	106	106	106	106	106	106	106	106	106	106	106	106	106	106
Painty	Pearson Correlation	-0.184656	.235*	-0.0177762	-0.140266	-0.0539419	-0.104642	-0.0668274	-0.0206996	-0.129249	-0.0283804	-0.0749495	-0.0496192	-0.0641764	-0.0852247	-0.0701296	-0.0448848	-0.0309083	0.0406795	-0.0254407	.217*	-0.0674657	1	0.10822	-0.0713597	-0.0650505	-0.0565864	-0.0426432	-0.0246136	.c	0.115591	0.0325177	0.0432298	-0.114619
	Significance (two-tailed)	0.0581009	0.0154349	0.856476	0.151543	0.582881	0.28574	0.496103	0.83319	0.18668	0.772743	0.445119	0.613478	0.513385	0.385055	0.475012	0.647765	0.753124	0.678855	0.79574	0.0253097	0.491988		0.269494	0.467281	0.507653	0.564516	0.664266	0.802243		0.238026	0.740714	0.659932	0.242025
	Number	106	106	106	106	106	106	106	106	106	106	106	106	106	106	106	106	106	106	106	106	106	106	106	106	106	106	106	106	106	106	106	106	106
Plastic_Chemical	Pearson Correlation	0.046859	0.00601814	-0.15304	.194*	.283**	.487**	0.135481	-0.050441	0.0987902	0.189065	-0.142053	-0.0279218	-0.0967369	-0.151577	-.354**	-.397**	-0.0150894	-0.0663999	-0.00524461	0.178811	.352**	0.10822	1	0.0668409	0.0671546	-0.0384229	-0.162423	-0.0399349	.c	.265**	0.0986825	.241*	0.0949891
	Significance (two-tailed)	0.633373	0.951179	0.117302	0.0459228	0.00326604	1.17645e-07	0.16614	0.607608	0.313688	0.0522578	0.146347	0.776319	0.3239	0.120888	0.000198855	2.53584e-05	0.877987	0.498869	0.957448	0.0666609	0.000220193	0.269494		0.496016	0.493992	0.695766	0.0962145	0.684418		0.00600084	0.314218	0.0129856	0.33276
	Number	106	106	106	106	106	106	106	106	106	106	106	106	106	106	106	106	106	106	106	106	106	106	106	106	106	106	106	106	106	106	106	106	106
Metallic	Pearson Correlation	0.086544	-0.0751659	-0.09396	0.0543046	-0.0542991	-0.063851	-0.112009	0.091464	0.0622048	0.0232842	-0.000933438	-0.00354689	-0.0553408	-0.0133174	-.254**	-.275**	0.101692	-0.150009	0.0508058	0.0242284	.300**	-0.0713597	0.0668409	1	.192*	-0.0269888	-0.14758	-0.0276114	.c	.206*	0.0144862	-0.0378204	0.122415
	Significance (two-tailed)	0.377714	0.443802	0.338048	0.580346	0.580385	0.515527	0.252984	0.351093	0.526435	0.812722	0.992423	0.971215	0.573132	0.892224	0.0085503	0.00435419	0.299614	0.124828	0.60501	0.805276	0.00175698	0.467281	0.496016		0.0486015	0.783606	0.131121	0.778741		0.0337802	0.882829	0.700307	0.211262
	Number	106	106	106	106	106	106	106	106	106	106	106	106	106	106	106	106	106	106	106	106	106	106	106	106	106	106	106	106	106	106	106	106	106
Fruity_Fermented	Pearson Correlation	0.17534	-0.108075	0.177729	0.126776	-0.026928	-0.05019	0.116146	.207*	-0.0214716	0.0696706	0.0153735	.335**	.233*	0.0868142	-.367**	-.231*	.307**	-.356**	.215*	-0.0635175	0.119818	-0.0650505	0.0671546	.192*	1	-0.120095	-0.187815	0.117558	.c	.242*	0.136829	.357**	.351**
	Significance (two-tailed)	0.0722116	0.270138	0.0683526	0.195323	0.784082	0.609398	0.235768	0.0336012	0.827065	0.477914	0.875708	0.000444532	0.0162354	0.376221	0.000110215	0.01717	0.00135457	0.00018252	0.0266592	0.517728	0.221182	0.507653	0.493992	0.0486015		0.22011	0.0538625	0.230081		0.0124872	0.161927	0.000170124	0.000223247
	Number	106	106	106	106	106	106	106	106	106	106	106	106	106	106	106	106	106	106	106	106	106	106	106	106	106	106	106	106	106	106	106	106	106
Spice	Pearson Correlation	-0.0398703	-0.094921	0.0519257	0.0223785	.231*	0.114463	.213*	0.051184	-0.0770331	-0.135293	0.0342697	0.00924917	0.015881	0.0349473	-0.0138536	0.0743017	-.283**	0.138674	-.296**	-0.0180195	0.097405	-0.0565864	-0.0384229	-0.0269888	-0.120095	1	0.152227	-0.0253704	.c	-0.1444	2.72619e-05	-0.0805376	-0.187277
	Significance (two-tailed)	0.684902	0.333108	0.597065	0.819882	0.0173016	0.242668	0.0285618	0.602321	0.432531	0.166733	0.727279	0.925031	0.871639	0.722105	0.887912	0.449074	0.00328803	0.156289	0.00204782	0.854533	0.320554	0.564516	0.695766	0.783606	0.22011		0.119283	0.796292		0.139726	0.999779	0.411824	0.0545654
	Number	106	106	106	106	106	106	106	106	106	106	106	106	106	106	106	106	106	106	106	106	106	106	106	106	106	106	106	106	106	106	106	106	106
Sweet	Pearson Correlation	-0.0163815	-.260**	.200*	0.0456575	-.235*	-0.173452	-0.0284286	-0.0580252	0.133961	-0.0861746	.526**	-.218*	-0.111022	.432**	.339**	.578**	-.316**	.383**	-.474**	-0.113044	-.276**	-0.0426432	-0.162423	-0.14758	-0.187815	0.152227	1	-.379**	.c	-.480**	-.391**	-.303**	-.406**
	Significance (two-tailed)	0.86763	0.00712493	0.0397488	0.642116	0.0151272	0.0753833	0.772368	0.554641	0.170986	0.379761	7.00693e-09	0.0244452	0.257215	3.68604e-06	0.000382939	8.94291e-11	0.000963626	5.19645e-05	2.8458e-07	0.248598	0.00417684	0.664266	0.0962145	0.131121	0.0538625	0.119283		6.15155e-05		1.96406e-07	3.43335e-05	0.0016083	1.56679e-05
	Number	106	106	106	106	106	106	106	106	106	106	106	106	106	106	106	106	106	106	106	106	106	106	106	106	106	106	106	106	106	106	106	106	106
Sour	Pearson Correlation	0.181463	-0.052942	0.0636241	-0.0525236	-0.042886	-0.0508656	0.0108324	-0.125901	-0.0915433	-0.0652257	0.025623	0.0503655	0.00628867	0.024181	0.067166	-0.0100908	-0.000831618	0.00590885	-0.0102274	-0.0870071	-0.0261047	-0.0246136	-0.0399349	-0.0276114	0.117558	-0.0253704	-.379**	1	.c	-.361**	.776**	.309**	-0.0701238
	Significance (two-tailed)	0.0626583	0.589896	0.517024	0.592843	0.662471	0.604584	0.912245	0.198449	0.350674	0.506508	0.794308	0.608146	0.948987	0.805649	0.493919	0.918231	0.99325	0.952064	0.917129	0.375157	0.790529	0.802243	0.684418	0.778741	0.230081	0.796292	6.15155e-05			0.000146134	1.64594e-22	0.00126347	0.475049
	Number	106	106	106	106	106	106	106	106	106	106	106	106	106	106	106	106	106	106	106	106	106	106	106	106	106	106	106	106	106	106	106	106	106
Salty	Pearson Correlation	.c	.c	.c	.c	.c	.c	.c	.c	.c	.c	.c	.c	.c	.c	.c	.c	.c	.c	.c	.c	.c	.c	.c	.c	.c	.c	.c	.c	.c	.c	.c	.c	.c
	Significance (two-tailed)
	Number	106	106	106	106	106	106	106	106	106	106	106	106	106	106	106	106	106	106	106	106	106	106	106	106	106	106	106	106	106	106	106	106	106
Bitter	Pearson Correlation	0.0485617	.252**	-.210*	-0.0757454	0.103271	0.0714295	-0.0824311	.225*	0.105816	.260**	-.258**	.271**	0.184702	-0.170201	-.506**	-.543**	.553**	-.654**	.614**	0.141702	.279**	0.115591	.265**	.206*	.242*	-0.1444	-.480**	-.361**	.c	1	-0.102035	.321**	.712**
	Significance (two-tailed)	0.621068	0.0092713	0.0307077	0.440286	0.292133	0.466845	0.400881	0.0201593	0.280337	0.0071476	0.00754041	0.00494753	0.0580373	0.0811065	3.10285e-08	1.79389e-09	8.1814e-10	2.91757e-14	2.46846e-12	0.147357	0.0037252	0.238026	0.00600084	0.0337802	0.0124872	0.139726	1.96406e-07	0.000146134			0.297978	0.000778855	1.1333e-17
	Number	106	106	106	106	106	106	106	106	106	106	106	106	106	106	106	106	106	106	106	106	106	106	106	106	106	106	106	106	106	106	106	106	106
Astringent	Pearson Correlation	0.130668	0.0422438	-0.0206124	-0.131574	0.00643929	-0.0767263	-0.0235669	-0.112219	-0.0981835	-0.041925	-0.113896	-0.0417685	-0.112451	-0.132822	-0.124402	-.220*	0.0926635	-0.0930596	0.0983689	0.0279893	0.0397516	0.0325177	0.0986825	0.0144862	0.136829	2.72619e-05	-.391**	.776**	.c	-0.102035	1	.406**	0.131748
	Significance (two-tailed)	0.181848	0.667224	0.833884	0.178811	0.947767	0.434372	0.810491	0.252088	0.316683	0.669588	0.245026	0.670749	0.251106	0.174689	0.203887	0.0234299	0.344785	0.342718	0.315766	0.775793	0.68579	0.740714	0.314218	0.882829	0.161927	0.999779	3.43335e-05	1.64594e-22		0.297978		1.56221e-05	0.178232
	Number	106	106	106	106	106	106	106	106	106	106	106	106	106	106	106	106	106	106	106	106	106	106	106	106	106	106	106	106	106	106	106	106	106
Tongue_Throat_Burn	Pearson Correlation	.207*	0.0428946	0.0571632	-0.187205	0.0242742	0.0353383	0.0546403	0.0156598	0.0764062	0.13542	-0.057452	0.103309	0.0276079	-0.0397791	-.307**	-.250**	.225*	-.267**	0.0946942	0.0897416	.210*	0.0432298	.241*	-0.0378204	.357**	-0.0805376	-.303**	.309**	.c	.321**	.406**	1	.266**
	Significance (two-tailed)	0.0329607	0.662407	0.560547	0.0546604	0.804915	0.719125	0.578004	0.873412	0.436297	0.166331	0.558565	0.291956	0.778769	0.685584	0.00136663	0.00980737	0.0204233	0.0055724	0.33427	0.360276	0.0309643	0.659932	0.0129856	0.700307	0.000170124	0.411824	0.0016083	0.00126347		0.000778855	1.56221e-05		0.00580056
	Number	106	106	106	106	106	106	106	106	106	106	106	106	106	106	106	106	106	106	106	106	106	106	106	106	106	106	106	106	106	106	106	106	106
Ashy	Pearson Correlation	0.145593	0.148686	-0.0928221	0.000852378	0.0194043	-0.0325444	-0.0589003	0.131288	0.153935	.281**	-0.012213	.383**	.375**	0.0994128	-.309**	-.335**	.794**	-.831**	.751**	-.212*	0.0687963	-0.114619	0.0949891	0.122415	.351**	-0.187277	-.406**	-0.0701238	.c	.712**	0.131748	.266**	1
	Significance (two-tailed)	0.13645	0.128225	0.343957	0.993081	0.843492	0.740508	0.548675	0.179765	0.115148	0.00356808	0.901114	4.98976e-05	7.37361e-05	0.310633	0.00125372	0.000450086	3.6183e-24	3.34577e-28	1.75992e-20	0.0289021	0.483469	0.242025	0.33276	0.211262	0.000223247	0.0545654	1.56679e-05	0.475049		1.1333e-17	0.178232	0.00580056
	Number	106	106	106	106	106	106	106	106	106	106	106	106	106	106	106	106	106	106	106	106	106	106	106	106	106	106	106	106	106	106	106	106	106
**. at 0.01 level (two-tailed), significant correlation.
*. at 0.05 level (two-tailed), significant correlation.
c. Because at least one variable is constant, the caculation cannot be performed.

## Sheet: Dataset2
Total Variance Explained
Component	Initial Eigenvalues			Extraction Sums of Squared Loadings
	Total	% of Variance	Cumulative %	Total	% of variance	Cumulative %
1	5.79427	18.1071	18.1071	5.79427	18.1071	18.1071
2	4.90092	15.3154	33.4225	4.90092	15.3154	33.4225
3	3.35471	10.4835	43.906	3.35471	10.4835	43.906
4	2.46476	7.70239	51.6083	2.46476	7.70239	51.6083
5	2.19698	6.86558	58.4739	2.19698	6.86558	58.4739
6	1.71924	5.37264	63.8466	1.71924	5.37264	63.8466
7	1.3525	4.22657	68.0731	1.3525	4.22657	68.0731
8	1.21689	3.80277	71.8759	1.21689	3.80277	71.8759
9	1.11766	3.49267	75.3686	1.11766	3.49267	75.3686
10	1.00348	3.13588	78.5045	1.00348	3.13588	78.5045
11	0.888426	2.77633	81.2808
12	0.837265	2.61645	83.8972
13	0.788183	2.46307	86.3603
14	0.718442	2.24513	88.6054
15	0.665691	2.08028	90.6857
16	0.437968	1.36865	92.0544
17	0.40705	1.27203	93.3264
18	0.377116	1.17849	94.5049
19	0.348334	1.08854	95.5934
20	0.277029	0.865715	96.4592
21	0.243999	0.762495	97.2216
22	0.163141	0.509817	97.7315
23	0.125987	0.393708	98.1252
24	0.124665	0.389579	98.5148
25	0.11308	0.353376	98.8681
26	0.094039	0.293872	99.162
27	0.0829541	0.259232	99.4212
28	0.07374	0.230437	99.6517
29	0.0651807	0.20369	99.8554
30	0.0462848	0.14464	100
31	1.46485e-16	4.57766e-16	100
32	-2.03754e-16	-6.3673e-16	100
Extraction Method: Principal Component Analysis.

## Sheet: Dataset3
Total Variance Explained
Component	Initial Eigenvalues			Extraction Sums of Squared Loadings
	Total	% of Variance	Cumulative %	Total	% of variance	Cumulative %
1	2.57487	19.8067	19.8067	2.57487	19.8067	19.8067
2	1.86768	14.3668	34.1735	1.86768	14.3668	34.1735
3	1.79815	13.832	48.0055	1.79815	13.832	48.0055
4	1.48077	11.3905	59.396	1.48077	11.3905	59.396
5	1.23376	9.49048	68.8865	1.23376	9.49048	68.8865
6	0.999968	7.69206	76.5785
7	0.93891	7.22239	83.8009
8	0.771622	5.93556	89.7365
9	0.526874	4.05287	93.7893
10	0.475525	3.65789	97.4472
11	0.179534	1.38103	98.8283
12	0.126783	0.975254	99.8035
13	0.0255435	0.196488	100
Extraction Method: Principal Component Analysis.

## Sheet: Dataset4
Dataset4. Potential candidate genes around suggestive QTLs associated with sucrose, total sugars, and total toco.
around suggest QTL	2013	sucrose	AX-147212613	arahy.Tifrunner.gnm1.Arahy.02	2117440	2104036	2109736	Name=arahy.ETW0X5	e=probable polygalacturonase [Glycine max]		ID=arahy.Tifrunner.gnm1.ann1.ETW0X5;Name=arahy.ETW0X5;Dbxref=Gene3D:G3DSA:2.160.20.10,InterPro:IPR000743,InterPro:IPR006626,InterPro:IPR011050,InterPro:IPR012334,PANTHER:PTHR31339,PANTHER:PTHR31339:SF0,Pfam:PF00295,SMART:SM00710,Superfamily:SSF51126;Ontology_term=GO:0004650,GO:0005975;Note=probable polygalacturonase [Glycine max]%3B IPR000743 (Glycoside hydrolase%2C family 28)%2C IPR011050 (Pecti…
around suggest QTL	2013	sucrose	AX-176803342	arahy.Tifrunner.gnm1.Arahy.03	126917945	126981445	126996874	Name=arahy.UG7YIF	e=dehydroquinate dehydratase		ID=arahy.Tifrunner.gnm1.ann1.UG7YIF;Name=arahy.UG7YIF;Dbxref=Gene3D:G3DSA:1.10.575.10,Gene3D:G3DSA:3.20.20.70,Gene3D:G3DSA:3.40.192.10,Gene3D:G3DSA:3.40.50.720,HAMAP:MF_00214,HAMAP:MF_00222,InterPro:IPR001381,InterPro:IPR003154,InterPro:IPR006151,InterPro:IPR008947,InterPro:IPR011342,InterPro:IPR013708,InterPro:IPR013785,InterPro:IPR016040,InterPro:IPR022893,JCVI_TIGRFAMS:TIGR00507,JCVI_TIGRFAMS:…
around suggest QTL	2013	sucrose	AX-147221247	arahy.Tifrunner.gnm1.Arahy.04	120249731	120261388	120264145	Name=arahy.10FEKD	e=DNA binding protein		ID=arahy.Tifrunner.gnm1.ann1.10FEKD;Name=arahy.10FEKD;Dbxref=InterPro:IPR003656,InterPro:IPR007021,InterPro:IPR008906,InterPro:IPR012337,PANTHER:PTHR32166,PANTHER:PTHR32166:SF0,Pfam:PF02892,Pfam:PF04937,Pfam:PF05699,Superfamily:SSF53098;Ontology_term=GO:0003676,GO:0003677,GO:0046983;Note=DNA binding protein%2C putative n%3D1 Tax%3DRicinus communis RepID%3DB9REN7_RICCO%3B IPR003656 (Zinc finger%2C…
around suggest QTL	2013	sucrose	AX-147221247	arahy.Tifrunner.gnm1.Arahy.04	120249731	120276366	120280889	Name=arahy.6I3V5I	e=Actin-binding FH2 n		ID=arahy.Tifrunner.gnm1.ann1.6I3V5I;Name=arahy.6I3V5I;Dbxref=InterPro:IPR015425,InterPro:IPR027643,PANTHER:PTHR23213,PANTHER:PTHR23213:SF18,Pfam:PF02181,Prosite:PS51444,SMART:SM00498,Superfamily:SSF101447;Ontology_term=GO:0005884,GO:0045010;Note=Actin-binding FH2 n%3D1 Tax%3DMedicago truncatula RepID%3DA2Q5W8_MEDTR%3B IPR015425 (Formin%2C FH2 domain)%2C IPR027643 (Formin-like family%2C viridiplan…
around suggest QTL	2013	sucrose	AX-147221247	arahy.Tifrunner.gnm1.Arahy.04	120249731	120281537	120284478	Name=arahy.0B2YB3	e=acyl-CoA thioesterase		ID=arahy.Tifrunner.gnm1.ann1.0B2YB3;Name=arahy.0B2YB3;Dbxref=Gene3D:G3DSA:3.10.129.10,InterPro:IPR006683,PANTHER:PTHR12655,PANTHER:PTHR12655:SF0,Pfam:PF03061,Superfamily:SSF54637;Note=acyl-CoA thioesterase%2C putative%3B IPR006683 (Thioesterase superfamily)
around suggest QTL	2013	sucrose	AX-147221247	arahy.Tifrunner.gnm1.Arahy.04	120249731	120289043	120292411	Name=arahy.V3ZQ6H	e=UDP-glycosyltransferase 74 F1		ID=arahy.Tifrunner.gnm1.ann1.V3ZQ6H;Name=arahy.V3ZQ6H;Dbxref=Gene3D:G3DSA:3.40.50.2000,InterPro:IPR002213,PANTHER:PTHR11926,PANTHER:PTHR11926:SF15,Pfam:PF00201,Prosite:PS00375,Superfamily:SSF53756;Ontology_term=GO:0008152,GO:0016758;Note=UDP-glycosyltransferase 74 F1%3B IPR002213 (UDP-glucuronosyl/UDP-glucosyltransferase)%3B GO:0008152 (metabolic process)
around suggest QTL	2013	sucrose	AX-147221247	arahy.Tifrunner.gnm1.Arahy.04	120249731	120315438	120323907	Name=arahy.94J2Q8	e=UDP-Glycosyltransferase superfamily protein		ID=arahy.Tifrunner.gnm1.ann1.94J2Q8;Name=arahy.94J2Q8;Dbxref=Gene3D:G3DSA:3.40.50.2000,InterPro:IPR001810,InterPro:IPR002213,PANTHER:PTHR11926,PANTHER:PTHR11926:SF15,Pfam:PF00201,Prosite:PS00375,Superfamily:SSF53756,Superfamily:SSF81383;Ontology_term=GO:0005515,GO:0008152,GO:0016758;Note=UDP-Glycosyltransferase superfamily protein%3B IPR001810 (F-box domain)%2C IPR002213 (UDP-glucuronosyl/UDP-glu…
around suggest QTL	2013	sucrose	AX-147221264	arahy.Tifrunner.gnm1.Arahy.04	120538129	120447250	120450239	Name=arahy.7TNK9R	e=UDP-Glycosyltransferase superfamily protein		ID=arahy.Tifrunner.gnm1.ann1.7TNK9R;Name=arahy.7TNK9R;Dbxref=Gene3D:G3DSA:3.40.50.2000,InterPro:IPR002213,PANTHER:PTHR11926,PANTHER:PTHR11926:SF15,Pfam:PF00201,Prosite:PS00375,Superfamily:SSF53756;Ontology_term=GO:0008152,GO:0016758;Note=UDP-Glycosyltransferase superfamily protein%3B IPR002213 (UDP-glucuronosyl/UDP-glucosyltransferase)%3B GO:0008152 (metabolic process)
around suggest QTL	2013	sucrose	AX-147221264	arahy.Tifrunner.gnm1.Arahy.04	120538129	120471800	120475774	Name=arahy.I5RAYC	e=UDP-Glycosyltransferase superfamily protein		ID=arahy.Tifrunner.gnm1.ann1.I5RAYC;Name=arahy.I5RAYC;Dbxref=Gene3D:G3DSA:3.40.50.2000,InterPro:IPR002213,PANTHER:PTHR11926,PANTHER:PTHR11926:SF15,Pfam:PF00201,Prosite:PS00375,Superfamily:SSF53756;Ontology_term=GO:0008152,GO:0016758;Note=UDP-Glycosyltransferase superfamily protein%3B IPR002213 (UDP-glucuronosyl/UDP-glucosyltransferase)%3B GO:0008152 (metabolic process)
around suggest QTL	2013	sucrose	AX-147221264	arahy.Tifrunner.gnm1.Arahy.04	120538129	120488823	120490635	Name=arahy.1P6ZJY	e=pfkB-like carbohydrate kinase family protein		ID=arahy.Tifrunner.gnm1.ann1.1P6ZJY;Name=arahy.1P6ZJY;Dbxref=Gene3D:G3DSA:3.40.1190.20,InterPro:IPR011611,PANTHER:PTHR10584,PANTHER:PTHR10584:SF26,Pfam:PF00294,Superfamily:SSF53613;Note=pfkB-like carbohydrate kinase family protein%3B IPR011611 (Carbohydrate kinase PfkB)
around suggest QTL	2013	sucrose	AX-147221264	arahy.Tifrunner.gnm1.Arahy.04	120538129	120494103	120498790	Name=arahy.416W9Q	e=UDP-Glycosyltransferase superfamily protein		ID=arahy.Tifrunner.gnm1.ann1.416W9Q;Name=arahy.416W9Q;Dbxref=Gene3D:G3DSA:3.40.50.2000,InterPro:IPR002213,PANTHER:PTHR11926,PANTHER:PTHR11926:SF15,Pfam:PF00201,Prosite:PS00375,Superfamily:SSF53756;Ontology_term=GO:0008152,GO:0016758;Note=UDP-Glycosyltransferase superfamily protein%3B IPR002213 (UDP-glucuronosyl/UDP-glucosyltransferase)%3B GO:0008152 (metabolic process)
around suggest QTL	2013	sucrose	AX-147221264	arahy.Tifrunner.gnm1.Arahy.04	120538129	120565188	120568899	Name=arahy.6DQD63	e=Protein phosphatase 2C family protein		ID=arahy.Tifrunner.gnm1.ann1.6DQD63;Name=arahy.6DQD63;Dbxref=Gene3D:G3DSA:3.60.40.10,InterPro:IPR000222,InterPro:IPR001932,InterPro:IPR015655,PANTHER:PTHR13832,PANTHER:PTHR13832:SF97,Pfam:PF00481,Prosite:PS01032,SMART:SM00332,Superfamily:SSF81606;Ontology_term=GO:0003824,GO:0004722,GO:0006470;Note=Protein phosphatase 2C family protein%3B IPR001932 (Protein phosphatase 2C (PP2C)-like domain)%2C IP…
around suggest QTL	2013	sucrose	AX-147221264	arahy.Tifrunner.gnm1.Arahy.04	120538129	120609790	120611072	Name=arahy.KU1XN4	e=transmembrane protein		ID=arahy.Tifrunner.gnm1.ann1.KU1XN4;Name=arahy.KU1XN4;Note=transmembrane protein%2C putative
around suggest QTL	2013	sucrose	AX-147219104	arahy.Tifrunner.gnm1.Arahy.04	3268101	3216078	3219679	Name=arahy.CLS5KG	e=NAD-dependent epimerase/dehydratase n		ID=arahy.Tifrunner.gnm1.ann1.CLS5KG;Name=arahy.CLS5KG;Dbxref=Gene3D:G3DSA:3.40.50.720,InterPro:IPR016040,PANTHER:PTHR10366,PANTHER:PTHR10366:SF152,Superfamily:SSF51735;Note=NAD-dependent epimerase/dehydratase n%3D8 Tax%3DPseudomonas RepID%3DK9NTI6_9PSED%3B IPR016040 (NAD(P)-binding domain)
around suggest QTL	2013	sucrose	AX-176816432	arahy.Tifrunner.gnm1.Arahy.04	5289769	5266581	5267787	Name=arahy.7SID9S	e=serine/threonine-protein phosphatase 7 long form homolog [Glycine max]		ID=arahy.Tifrunner.gnm1.ann1.7SID9S;Name=arahy.7SID9S;Dbxref=InterPro:IPR019557,Pfam:PF10536;Note=serine/threonine-protein phosphatase 7 long form homolog [Glycine max]%3B IPR019557 (Aminotransferase-like%2C plant mobile domain)
around suggest QTL	2013	sucrose	AX-176816432	arahy.Tifrunner.gnm1.Arahy.04	5289769	5309745	5313785	Name=arahy.8Y4J32	e=Ribosomal protein L4/L1 family		ID=arahy.Tifrunner.gnm1.ann1.8Y4J32;Name=arahy.8Y4J32;Dbxref=Gene3D:G3DSA:3.40.1370.10,HAMAP:MF_01328_B,InterPro:IPR002136,InterPro:IPR013005,InterPro:IPR023574,JCVI_TIGRFAMS:TIGR03953,PANTHER:PTHR10746,Pfam:PF00573,Superfamily:SSF52166;Ontology_term=GO:0003735,GO:0005840,GO:0006412;Note=Ribosomal protein L4/L1 family%3B IPR002136 (Ribosomal protein L4/L1e)%2C IPR023574 (Ribosomal protein L4 doma…
around suggest QTL	2013	sucrose	AX-176816432	arahy.Tifrunner.gnm1.Arahy.04	5289769	5315207	5320070	Name=arahy.VD5ZG0	e=homeobox protein knotted-1-like 2-like [Glycine max]		ID=arahy.Tifrunner.gnm1.ann1.VD5ZG0;Name=arahy.VD5ZG0;Dbxref=Gene3D:G3DSA:1.10.10.60,InterPro:IPR001356,InterPro:IPR005539,InterPro:IPR005540,InterPro:IPR005541,InterPro:IPR008422,InterPro:IPR009057,InterPro:IPR017970,PANTHER:PTHR11850,Pfam:PF03789,Pfam:PF03790,Pfam:PF03791,Pfam:PF05920,Prosite:PS00027,Prosite:PS50071,Prosite:PS51213,SMART:SM00389,Superfamily:SSF46689;Ontology_term=GO:0003677,GO:…
around suggest QTL	2013	sucrose	AX-176816432	arahy.Tifrunner.gnm1.Arahy.04	5289769	5340319	5347039	Name=arahy.D0808P	e=ATPase family AAA domain-containing protein 1-like [Glycine max]		ID=arahy.Tifrunner.gnm1.ann1.D0808P;Name=arahy.D0808P;Dbxref=Coils:Coil,Gene3D:G3DSA:1.10.8.60,Gene3D:G3DSA:3.40.50.300,InterPro:IPR003593,InterPro:IPR003959,InterPro:IPR003960,InterPro:IPR027417,PANTHER:PTHR23073,PANTHER:PTHR23073:SF17,Pfam:PF00004,Prosite:PS00674,SMART:SM00382,Superfamily:SSF52540;Ontology_term=GO:0000166,GO:0005524,GO:0017111;Note=ATPase family AAA domain-containing protein 1-…
around suggest QTL	2013	sucrose	AX-176816432	arahy.Tifrunner.gnm1.Arahy.04	5289769	5355766	5360436	Name=arahy.J9WPR7	e=diphosphate--fructose-6-phosphate 1-phosphotransferase n		ID=arahy.Tifrunner.gnm1.ann1.J9WPR7;Name=arahy.J9WPR7;Dbxref=Coils:Coil,Gene3D:G3DSA:1.10.10.480,Gene3D:G3DSA:3.40.50.460,InterPro:IPR000023,InterPro:IPR004265,InterPro:IPR011183,InterPro:IPR013981,InterPro:IPR022953,JCVI_TIGRFAMS:TIGR02477,PANTHER:PTHR13697,PANTHER:PTHR13697:SF0,PRINTS:PR00476,Pfam:PF00365,Pfam:PF03018,Superfamily:SSF53784;Ontology_term=GO:0003872,GO:0005524,GO:0005945,GO:000600…
around suggest QTL	2013	sucrose	AX-176812961	arahy.Tifrunner.gnm1.Arahy.04	3782868	3836391	3840619	Name=arahy.S2QYAG	e=glutamine synthetase 2		ID=arahy.Tifrunner.gnm1.ann1.S2QYAG;Name=arahy.S2QYAG;Dbxref=Gene3D:G3DSA:3.10.20.70,Gene3D:G3DSA:3.30.590.10,InterPro:IPR008146,InterPro:IPR008147,InterPro:IPR014746,InterPro:IPR027302,InterPro:IPR027303,PANTHER:PTHR20852,PANTHER:PTHR20852:SF14,Pfam:PF00120,Pfam:PF03951,Prosite:PS00180,Prosite:PS00181,Superfamily:SSF54368,Superfamily:SSF55931;Ontology_term=GO:0003824,GO:0004356,GO:0006542,GO:000…
around suggest QTL	2013	sucrose	AX-147222444	arahy.Tifrunner.gnm1.Arahy.05	42409271	42385364	42390533	Name=arahy.3AX6CG	e=ATP binding		ID=arahy.Tifrunner.gnm1.ann1.3AX6CG;Name=arahy.3AX6CG;Dbxref=Coils:Coil,Gene3D:G3DSA:1.10.730.10,Gene3D:G3DSA:3.40.50.620,Gene3D:G3DSA:3.90.740.10,InterPro:IPR001412,InterPro:IPR002300,InterPro:IPR004493,InterPro:IPR009008,InterPro:IPR009080,InterPro:IPR013155,InterPro:IPR014729,JCVI_TIGRFAMS:TIGR00395,PANTHER:PTHR11946,PANTHER:PTHR11946:SF10,Pfam:PF00133,Pfam:PF08264,Prosite:PS00178,Prosite:PS51…
around suggest QTL	2013	sucrose	AX-147222444	arahy.Tifrunner.gnm1.Arahy.05	42409271	42447614	42448427	Name=arahy.D8GR1P	e=serine/threonine-protein phosphatase 7 long form homolog [Glycine max]		ID=arahy.Tifrunner.gnm1.ann1.D8GR1P;Name=arahy.D8GR1P;Dbxref=InterPro:IPR019557,Pfam:PF10536;Note=serine/threonine-protein phosphatase 7 long form homolog [Glycine max]%3B IPR019557 (Aminotransferase-like%2C plant mobile domain)
around suggest QTL	2013	sucrose	AX-147222500	arahy.Tifrunner.gnm1.Arahy.05	50695101	50657264	50658628	Name=arahy.7P0AX4	e=ribonucleoside-diphosphate reductase		ID=arahy.Tifrunner.gnm1.ann1.7P0AX4;Name=arahy.7P0AX4;Dbxref=Gene3D:G3DSA:3.30.1620.10,InterPro:IPR000788,PANTHER:PTHR11573,PANTHER:PTHR11573:SF6,Pfam:PF02867,Superfamily:SSF51998;Ontology_term=GO:0006260,GO:0055114;Note=ribonucleoside-diphosphate reductase%3B IPR000788 (Ribonucleotide reductase large subunit%2C C-terminal)%3B GO:0006260 (DNA replication)%2C GO:0055114 (oxidation-reduction proces…
around suggest QTL	2013	sucrose	AX-147222500	arahy.Tifrunner.gnm1.Arahy.05	50695101	50773444	50777476	Name=arahy.8E8ZZ7	e=ATP-binding/protein serine/threonine kinase [Glycine max]		ID=arahy.Tifrunner.gnm1.ann1.8E8ZZ7;Name=arahy.8E8ZZ7;Dbxref=Gene3D:G3DSA:1.10.510.10,InterPro:IPR000719,InterPro:IPR008271,InterPro:IPR011009,InterPro:IPR026057,PANTHER:PTHR32285,PANTHER:PTHR32285:SF1,Pfam:PF00069,Pfam:PF13839,Prosite:PS00108,Prosite:PS50011,Superfamily:SSF56112;Ontology_term=GO:0004672,GO:0004674,GO:0005524,GO:0006468,GO:0016772;Note=ATP-binding/protein serine/threonine kinase …
around suggest QTL	2013	sucrose	AX-176800059	arahy.Tifrunner.gnm1.Arahy.05	109697837	109755791	109756419	Name=arahy.55GAEG	e=photosystem II CP47 chlorophyll A apoprotein		ID=arahy.Tifrunner.gnm1.ann1.55GAEG;Name=arahy.55GAEG;Note=photosystem II CP47 chlorophyll A apoprotein
around suggest QTL	2013	sucrose	AX-176800059	arahy.Tifrunner.gnm1.Arahy.05	109697837	109765869	109767693	Name=arahy.HRR71B	e=C2-H2 zinc finger protein [Glycine max]		ID=arahy.Tifrunner.gnm1.ann1.HRR71B;Name=arahy.HRR71B;Dbxref=Gene3D:G3DSA:3.30.160.60,InterPro:IPR007087,InterPro:IPR013087,PANTHER:PTHR11389,PANTHER:PTHR11389:SF387,Pfam:PF13894,Prosite:PS00028,Prosite:PS50157,Superfamily:SSF57667;Ontology_term=GO:0003676,GO:0046872;Note=C2-H2 zinc finger protein [Glycine max]%3B IPR013087 (Zinc finger C2H2-type/integrase DNA-binding domain)%3B GO:0003676 (nucle…
around suggest QTL	2013	sucrose	AX-176813712	arahy.Tifrunner.gnm1.Arahy.14	9074346	9113066	9115764	Name=arahy.V51XAD	e=cinnamoyl coa reductase		ID=arahy.Tifrunner.gnm1.ann1.V51XAD;Name=arahy.V51XAD;Dbxref=Gene3D:G3DSA:3.40.50.720,InterPro:IPR001509,InterPro:IPR016040,PANTHER:PTHR10366,PANTHER:PTHR10366:SF170,Pfam:PF01370,Superfamily:SSF51735;Ontology_term=GO:0003824,GO:0044237,GO:0050662;Note=cinnamoyl coa reductase%3B IPR001509 (NAD-dependent epimerase/dehydratase)%2C IPR016040 (NAD(P)-binding domain)%3B GO:0003824 (catalytic activity)%…
around suggest QTL	2013	sucrose	AX-176813712	arahy.Tifrunner.gnm1.Arahy.14	9074346	9145618	9149493	Name=arahy.4HQ694	e=vesicle transporter Sec20		ID=arahy.Tifrunner.gnm1.ann1.4HQ694;Name=arahy.4HQ694;Dbxref=Coils:Coil,PANTHER:PTHR12825,PANTHER:PTHR12825:SF0;Note=vesicle transporter Sec20%2C putative
around suggest QTL	2013	sucrose	AX-176813712	arahy.Tifrunner.gnm1.Arahy.14	9074346	9150684	9156180	Name=arahy.UJUB3G	e=protein FAR1-RELATED SEQUENCE 6-like isoform X2 [Glycine max]		ID=arahy.Tifrunner.gnm1.ann1.UJUB3G;Name=arahy.UJUB3G;Dbxref=InterPro:IPR004330,InterPro:IPR006564,InterPro:IPR007527,PANTHER:PTHR31669,PANTHER:PTHR31669:SF0,Pfam:PF03101,Pfam:PF04434,Prosite:PS50966,SMART:SM00575;Ontology_term=GO:0008270;Note=protein FAR1-RELATED SEQUENCE 6-like isoform X2 [Glycine max]%3B IPR004330 (FAR1 DNA binding domain)%2C IPR007527 (Zinc finger%2C SWIM-type)%3B GO:0008270 …
around suggest QTL	2013	sucrose	AX-176817073	arahy.Tifrunner.gnm1.Arahy.14	10046248	9962609	9968726	Name=arahy.0A7DRV	e=ATP binding/protein serine/threonine kinase [Glycine max]		ID=arahy.Tifrunner.gnm1.ann1.0A7DRV;Name=arahy.0A7DRV;Dbxref=Gene3D:G3DSA:1.10.510.10,Gene3D:G3DSA:2.60.120.200,Gene3D:G3DSA:3.30.200.20,Gene3D:G3DSA:3.80.10.10,InterPro:IPR000719,InterPro:IPR001611,InterPro:IPR002290,InterPro:IPR003591,InterPro:IPR008271,InterPro:IPR011009,InterPro:IPR013210,InterPro:IPR013320,InterPro:IPR025875,PANTHER:PTHR24420,Pfam:PF00069,Pfam:PF00560,Pfam:PF08263,Pfam:PF127…
around suggest QTL	2013	sucrose	AX-176817073	arahy.Tifrunner.gnm1.Arahy.14	10046248	9993501	9995046	Name=arahy.X2FBQZ	e=isovaleryl-CoA-dehydrogenase		ID=arahy.Tifrunner.gnm1.ann1.X2FBQZ;Name=arahy.X2FBQZ;Dbxref=Gene3D:G3DSA:1.20.140.10,Gene3D:G3DSA:2.40.110.10,InterPro:IPR006091,InterPro:IPR009075,InterPro:IPR009100,PANTHER:PTHR10909,PANTHER:PTHR10909:SF103,Pfam:PF00441,Superfamily:SSF47203,Superfamily:SSF56645;Ontology_term=GO:0003995,GO:0008152,GO:0016627,GO:0055114;Note=isovaleryl-CoA-dehydrogenase%3B IPR009075 (Acyl-CoA dehydrogenase/oxida…
around suggest QTL	2013	sucrose	AX-176817073	arahy.Tifrunner.gnm1.Arahy.14	10046248	10002797	10003435	Name=arahy.ZRHL97	e=plant invertase/pectin methylesterase inhibitor		ID=arahy.Tifrunner.gnm1.ann1.ZRHL97;Name=arahy.ZRHL97;Dbxref=Gene3D:G3DSA:1.20.140.40,InterPro:IPR006501,JCVI_TIGRFAMS:TIGR01614,Pfam:PF04043,SMART:SM00856,Superfamily:SSF101148;Ontology_term=GO:0004857,GO:0030599;Note=plant invertase/pectin methylesterase inhibitor%3B IPR006501 (Pectinesterase inhibitor domain)%3B GO:0004857 (enzyme inhibitor activity)%2C GO:0030599 (pectinesterase activity)
around suggest QTL	2013	sucrose	AX-176817073	arahy.Tifrunner.gnm1.Arahy.14	10046248	10066082	10069968	Name=arahy.H55E6Q	e=glycolipid transfer protein 1		ID=arahy.Tifrunner.gnm1.ann1.H55E6Q;Name=arahy.H55E6Q;Dbxref=Gene3D:G3DSA:1.10.3520.10,InterPro:IPR014830,PANTHER:PTHR10219,Pfam:PF08718,Superfamily:SSF110004;Ontology_term=GO:0005737,GO:0017089,GO:0046836,GO:0051861;Note=glycolipid transfer protein 1%3B IPR014830 (Glycolipid transfer protein domain)%3B GO:0005737 (cytoplasm)%2C GO:0017089 (glycolipid transporter activity)%2C GO:0046836 (glycolip…
around suggest QTL	2013	sucrose	AX-176817073	arahy.Tifrunner.gnm1.Arahy.14	10046248	10083140	10090746	Name=arahy.XVC3D4	e=cleavage and polyadenylation specificity factor CPSF30-like isoform X4 [Glycine max]		ID=arahy.Tifrunner.gnm1.ann1.XVC3D4;Name=arahy.XVC3D4;Dbxref=InterPro:IPR000571,InterPro:IPR007275,PANTHER:PTHR12357,PANTHER:PTHR12357:SF3,Pfam:PF04146,Prosite:PS50103,Prosite:PS50882,SMART:SM00356,Superfamily:SSF90229;Ontology_term=GO:0046872;Note=cleavage and polyadenylation specificity factor CPSF30-like isoform X4 [Glycine max]%3B IPR000571 (Zinc finger%2C CCCH-type)%2C IPR007275 (YTH domain)…
around suggest QTL	2013	sucrose	AX-176817073	arahy.Tifrunner.gnm1.Arahy.14	10046248	10099074	10103751	Name=arahy.E75BK7	e=peroxidase 2		ID=arahy.Tifrunner.gnm1.ann1.E75BK7;Name=arahy.E75BK7;Dbxref=Coils:Coil,Gene3D:G3DSA:1.10.420.10,Gene3D:G3DSA:1.10.520.10,InterPro:IPR000823,InterPro:IPR002016,InterPro:IPR010255,InterPro:IPR019793,InterPro:IPR019794,PANTHER:PTHR31388,PANTHER:PTHR31388:SF0,PRINTS:PR00458,PRINTS:PR00461,Pfam:PF00141,Prosite:PS00435,Prosite:PS00436,Prosite:PS50873,Superfamily:SSF48113;Ontology_term=GO:0004601,GO:00…
around suggest QTL	2013	sucrose	AX-176809746	arahy.Tifrunner.gnm1.Arahy.14	10408809	10405146	10415118	Name=arahy.3P4LGJ	e=lysosomal beta glucosidase-like isoform X2 [Glycine max]		ID=arahy.Tifrunner.gnm1.ann1.3P4LGJ;Name=arahy.3P4LGJ;Dbxref=Gene3D:G3DSA:3.20.20.300,Gene3D:G3DSA:3.40.50.1700,InterPro:IPR001764,InterPro:IPR002772,InterPro:IPR017853,InterPro:IPR026892,PANTHER:PTHR30620,PANTHER:PTHR30620:SF0,PRINTS:PR00133,Pfam:PF00933,Pfam:PF01915,Superfamily:SSF51445,Superfamily:SSF52279;Ontology_term=GO:0004553,GO:0005975;Note=lysosomal beta glucosidase-like isoform X2 [Gly…
around suggest QTL	2013	sucrose	AX-176809746	arahy.Tifrunner.gnm1.Arahy.14	10408809	10430578	10432592	Name=arahy.PS1HXY	e=FAD-binding Berberine family protein		ID=arahy.Tifrunner.gnm1.ann1.PS1HXY;Name=arahy.PS1HXY;Dbxref=Gene3D:G3DSA:3.30.43.10,Gene3D:G3DSA:3.30.465.10,InterPro:IPR006094,InterPro:IPR012951,InterPro:IPR016166,InterPro:IPR016167,InterPro:IPR016169,PANTHER:PTHR32448,PANTHER:PTHR32448:SF11,Pfam:PF01565,Pfam:PF08031,Prosite:PS51387,Superfamily:SSF56176;Ontology_term=GO:0003824,GO:0008762,GO:0016491,GO:0016614,GO:0050660,GO:0055114;Note=FAD-b…
around suggest QTL	2013	sucrose	AX-176809744	arahy.Tifrunner.gnm1.Arahy.15	26697331	26658098	26661812	Name=arahy.466F5F	e=ATP-binding ABC transporter		ID=arahy.Tifrunner.gnm1.ann1.466F5F;Name=arahy.466F5F;Dbxref=Gene3D:G3DSA:3.30.40.10,Gene3D:G3DSA:3.40.50.300,InterPro:IPR001841,InterPro:IPR003439,InterPro:IPR003593,InterPro:IPR013083,InterPro:IPR017871,InterPro:IPR027417,PANTHER:PTHR24220,PANTHER:PTHR24220:SF76,Pfam:PF00005,Pfam:PF13639,Prosite:PS00211,Prosite:PS50089,Prosite:PS50893,SMART:SM00184,SMART:SM00382,Superfamily:SSF52540,Superfamily…
around suggest QTL	2013	sucrose	AX-176806685	arahy.Tifrunner.gnm1.Arahy.16	39687661	39613783	39617329	Name=arahy.VGSY7T	e=Malic protein NAD-binding protein n		ID=arahy.Tifrunner.gnm1.ann1.VGSY7T;Name=arahy.VGSY7T;Dbxref=Gene3D:G3DSA:1.20.5.110,Gene3D:G3DSA:3.20.20.60,Gene3D:G3DSA:3.40.50.720,InterPro:IPR000727,InterPro:IPR001697,InterPro:IPR012302,InterPro:IPR015793,InterPro:IPR015813,InterPro:IPR016040,PANTHER:PTHR23406,PANTHER:PTHR23406:SF2,PRINTS:PR01050,Pfam:PF00224,Pfam:PF03949,Prosite:PS50192,SMART:SM00919,Superfamily:SSF51621,Superfamily:SSF5173…
around suggest QTL	2013	sucrose	AX-176806685	arahy.Tifrunner.gnm1.Arahy.16	39687661	39629374	39632211	Name=arahy.8GF6SH	e=trehalose-6-phosphate synthase		ID=arahy.Tifrunner.gnm1.ann1.8GF6SH;Name=arahy.8GF6SH;Dbxref=Gene3D:G3DSA:2.30.29.30,Gene3D:G3DSA:3.40.50.2000,InterPro:IPR000156,InterPro:IPR001830,InterPro:IPR011993,PANTHER:PTHR10788,Pfam:PF00638,Pfam:PF00982,Superfamily:SSF53756;Ontology_term=GO:0003824,GO:0005992,GO:0046907;Note=trehalose-6-phosphate synthase%3B IPR001830 (Glycosyl transferase%2C family 20)%2C IPR011993 (Pleckstrin homology-…
around suggest QTL	2013	sucrose	AX-147259779	arahy.Tifrunner.gnm1.Arahy.19	2420274	2413220	2414836	Name=arahy.5H6YYL	e=Galactose oxidase/kelch repeat superfamily protein		ID=arahy.Tifrunner.gnm1.ann1.5H6YYL;Name=arahy.5H6YYL;Dbxref=Gene3D:G3DSA:2.130.10.80,InterPro:IPR001810,InterPro:IPR006652,InterPro:IPR015916,PANTHER:PTHR24413,PANTHER:PTHR24413:SF42,Pfam:PF00646,Pfam:PF01344,SMART:SM00612,Superfamily:SSF117281,Superfamily:SSF81383;Ontology_term=GO:0005515;Note=Galactose oxidase/kelch repeat superfamily protein%3B IPR001810 (F-box domain)%2C IPR015916 (Galactose…
around suggest QTL	2013	sucrose	AX-147259779	arahy.Tifrunner.gnm1.Arahy.19	2420274	2421670	2425072	Name=arahy.JYD53Y	e=group 1 family glycosyltransferase		ID=arahy.Tifrunner.gnm1.ann1.JYD53Y;Name=arahy.JYD53Y;Dbxref=Gene3D:G3DSA:3.40.50.2000,InterPro:IPR001296,PANTHER:PTHR12526,PANTHER:PTHR12526:SF41,Pfam:PF00534,Superfamily:SSF53756;Ontology_term=GO:0009058;Note=group 1 family glycosyltransferase%3B IPR001296 (Glycosyl transferase%2C family 1)%3B GO:0009058 (biosynthetic process)
around suggest QTL	2014	sucrose	AX-147219784	arahy.Tifrunner.gnm1.Arahy.04	27963468	27959852	27966588	Name=arahy.YE4BG5	e=fructose-1		ID=arahy.Tifrunner.gnm1.ann1.YE4BG5;Name=arahy.YE4BG5;Dbxref=Gene3D:G3DSA:3.30.540.10,InterPro:IPR000146,InterPro:IPR028343,PANTHER:PTHR11556,PANTHER:PTHR11556:SF8,PRINTS:PR00115,Pfam:PF00316,Superfamily:SSF56655;Ontology_term=GO:0005975,GO:0042132,GO:0042578;Note=fructose-1%2C6-bisphosphatase%3B IPR000146 (Fructose-1%2C6-bisphosphatase class 1/Sedoheputulose-1%2C7-bisphosphatase)%3B GO:0005975 (…
around suggest QTL	2014	sucrose	AX-147222444	arahy.Tifrunner.gnm1.Arahy.05	42409271	42385364	42390533	Name=arahy.3AX6CG	e=ATP binding		ID=arahy.Tifrunner.gnm1.ann1.3AX6CG;Name=arahy.3AX6CG;Dbxref=Coils:Coil,Gene3D:G3DSA:1.10.730.10,Gene3D:G3DSA:3.40.50.620,Gene3D:G3DSA:3.90.740.10,InterPro:IPR001412,InterPro:IPR002300,InterPro:IPR004493,InterPro:IPR009008,InterPro:IPR009080,InterPro:IPR013155,InterPro:IPR014729,JCVI_TIGRFAMS:TIGR00395,PANTHER:PTHR11946,PANTHER:PTHR11946:SF10,Pfam:PF00133,Pfam:PF08264,Prosite:PS00178,Prosite:PS51…
around suggest QTL	2014	sucrose	AX-147233343	arahy.Tifrunner.gnm1.Arahy.09	48592114	48579130	48584287	Name=arahy.XEZ6NS	e=serine/threonine protein phosphatase 2A		ID=arahy.Tifrunner.gnm1.ann1.XEZ6NS;Name=arahy.XEZ6NS;Dbxref=Gene3D:G3DSA:3.60.21.10,InterPro:IPR004843,InterPro:IPR006186,PANTHER:PTHR11668,PANTHER:PTHR11668:SF112,PRINTS:PR00114,Pfam:PF00149,Prosite:PS00125,SMART:SM00156,Superfamily:SSF56300;Ontology_term=GO:0016787;Note=serine/threonine protein phosphatase 2A%3B IPR004843 (Phosphoesterase domain)%3B GO:0016787 (hydrolase activity)
around suggest QTL	2014	sucrose	AX-147259779	arahy.Tifrunner.gnm1.Arahy.19	2420274	2413220	2414836	Name=arahy.5H6YYL	e=Galactose oxidase/kelch repeat superfamily protein		ID=arahy.Tifrunner.gnm1.ann1.5H6YYL;Name=arahy.5H6YYL;Dbxref=Gene3D:G3DSA:2.130.10.80,InterPro:IPR001810,InterPro:IPR006652,InterPro:IPR015916,PANTHER:PTHR24413,PANTHER:PTHR24413:SF42,Pfam:PF00646,Pfam:PF01344,SMART:SM00612,Superfamily:SSF117281,Superfamily:SSF81383;Ontology_term=GO:0005515;Note=Galactose oxidase/kelch repeat superfamily protein%3B IPR001810 (F-box domain)%2C IPR015916 (Galactose…
around suggest QTL	2013	total tocopherols	AX-176807747	arahy.Tifrunner.gnm1.Arahy.12	84732892	84736178	84740454	Name=arahy.3XUX0K	e=homoserine kinase		ID=arahy.Tifrunner.gnm1.ann1.3XUX0K;Name=arahy.3XUX0K;Dbxref=Gene3D:G3DSA:3.30.230.10,Gene3D:G3DSA:3.30.70.890,HAMAP:MF_00384,InterPro:IPR000870,InterPro:IPR006203,InterPro:IPR006204,InterPro:IPR013750,InterPro:IPR014721,InterPro:IPR020568,JCVI_TIGRFAMS:TIGR00191,PANTHER:PTHR20861,PANTHER:PTHR20861:SF1,PRINTS:PR00958,Pfam:PF00288,Pfam:PF08544,Prosite:PS00627,Superfamily:SSF54211,Superfamily:SSF55…
around suggest QTL	2013	total tocopherols	AX-176807747	arahy.Tifrunner.gnm1.Arahy.12	84732892	84802849	84808904	Name=arahy.QC7DP1	e=amine-terminal glutamine amidohydrolase		ID=arahy.Tifrunner.gnm1.ann1.QC7DP1;Name=arahy.QC7DP1;Dbxref=Gene3D:G3DSA:3.10.620.10,InterPro:IPR023128,PANTHER:PTHR13035,PANTHER:PTHR13035:SF0,Pfam:PF09764;Ontology_term=GO:0016811;Note=amine-terminal glutamine amidohydrolase%3B IPR023128 (Protein N-terminal glutamine amidohydrolase%2C alpha beta roll)
around suggest QTL	2013	total tocopherols	AX-176811233	arahy.Tifrunner.gnm1.Arahy.13	36304262	36346413	36347355	Name=arahy.DB5N6F	e=ABC transporter G family member 11-like [Glycine max]		ID=arahy.Tifrunner.gnm1.ann1.DB5N6F;Name=arahy.DB5N6F;Note=ABC transporter G family member 11-like [Glycine max]
around suggest QTL	2014	total tocopherols	AX-147216570	arahy.Tifrunner.gnm1.Arahy.03	29722463	29643630	29646599	Name=arahy.H70GWQ	e=Glutathione S-transferase family protein		ID=arahy.Tifrunner.gnm1.ann1.H70GWQ;Name=arahy.H70GWQ;Dbxref=Gene3D:G3DSA:1.20.1050.10,Gene3D:G3DSA:3.40.30.10,InterPro:IPR004045,InterPro:IPR004046,InterPro:IPR010987,InterPro:IPR012336,PANTHER:PTHR11260,PANTHER:PTHR11260:SF16,Pfam:PF00043,Pfam:PF13417,Prosite:PS50404,Prosite:PS50405,Superfamily:SSF47616,Superfamily:SSF52833;Ontology_term=GO:0005515;Note=Glutathione S-transferase family protein%…
around suggest QTL	2014	total tocopherols	AX-147216570	arahy.Tifrunner.gnm1.Arahy.03	29722463	29715767	29724114	Name=arahy.TWT7AM	e=probable glycerophosphoryl diester phosphodiesterase 3-like [Glycine max]		ID=arahy.Tifrunner.gnm1.ann1.TWT7AM;Name=arahy.TWT7AM;Dbxref=Gene3D:G3DSA:3.20.20.190,InterPro:IPR004129,InterPro:IPR017946,PANTHER:PTHR23344,Pfam:PF03009,Superfamily:SSF51695;Ontology_term=GO:0006071,GO:0006629,GO:0008081,GO:0008889;Note=probable glycerophosphoryl diester phosphodiesterase 3-like [Glycine max]%3B IPR004129 (Glycerophosphoryl diester phosphodiesterase)%3B GO:0006071 (glycerol met…
around suggest QTL	2014	total tocopherols	AX-176807747	arahy.Tifrunner.gnm1.Arahy.12	84732892	84736178	84740454	Name=arahy.3XUX0K	e=homoserine kinase		ID=arahy.Tifrunner.gnm1.ann1.3XUX0K;Name=arahy.3XUX0K;Dbxref=Gene3D:G3DSA:3.30.230.10,Gene3D:G3DSA:3.30.70.890,HAMAP:MF_00384,InterPro:IPR000870,InterPro:IPR006203,InterPro:IPR006204,InterPro:IPR013750,InterPro:IPR014721,InterPro:IPR020568,JCVI_TIGRFAMS:TIGR00191,PANTHER:PTHR20861,PANTHER:PTHR20861:SF1,PRINTS:PR00958,Pfam:PF00288,Pfam:PF08544,Prosite:PS00627,Superfamily:SSF54211,Superfamily:SSF55…
around suggest QTL	2014	total tocopherols	AX-176811233	arahy.Tifrunner.gnm1.Arahy.13	36304262	36346413	36347355	Name=arahy.DB5N6F	e=ABC transporter G family member 11-like [Glycine max]		ID=arahy.Tifrunner.gnm1.ann1.DB5N6F;Name=arahy.DB5N6F;Note=ABC transporter G family member 11-like [Glycine max]
around suggest QTL	2014	total tocopherols	AX-176811233	arahy.Tifrunner.gnm1.Arahy.13	36304262	36348392	36348742	Name=arahy.F6ALXS	e=white-brown-complex ABC transporter family protein		ID=arahy.Tifrunner.gnm1.ann1.F6ALXS;Name=arahy.F6ALXS;Note=white-brown-complex ABC transporter family protein%2C putative
around suggest QTL	2014	total tocopherols	AX-177637434	arahy.Tifrunner.gnm1.Arahy.18	40958631	40972633	40977238	Name=arahy.AF2MGC	e=inner membrane protease subunit-like protein		ID=arahy.Tifrunner.gnm1.ann1.AF2MGC;Name=arahy.AF2MGC;Dbxref=Gene3D:G3DSA:2.10.109.10,InterPro:IPR000223,InterPro:IPR015927,InterPro:IPR019533,InterPro:IPR019759,InterPro:IPR026730,InterPro:IPR028360,JCVI_TIGRFAMS:TIGR02227,PANTHER:PTHR12383,PANTHER:PTHR12383:SF2,PRINTS:PR00727,Pfam:PF00717,Pfam:PF10502,Superfamily:SSF51306;Ontology_term=GO:0006508,GO:0006627,GO:0008233,GO:0008236,GO:0016020,GO:0…
around suggest QTL	2014	total tocopherols	AX-177637434	arahy.Tifrunner.gnm1.Arahy.18	40958631	40984772	40989674	Name=arahy.TW3GR2	e=Cytochrome P450 superfamily protein		ID=arahy.Tifrunner.gnm1.ann1.TW3GR2;Name=arahy.TW3GR2;Dbxref=Gene3D:G3DSA:1.10.630.10,InterPro:IPR001128,InterPro:IPR002401,InterPro:IPR017972,PANTHER:PTHR24282,PANTHER:PTHR24282:SF1,PRINTS:PR00385,PRINTS:PR00463,Pfam:PF00067,Prosite:PS00086,Superfamily:SSF48264;Ontology_term=GO:0005506,GO:0016705,GO:0020037,GO:0055114;Note=Cytochrome P450 superfamily protein%3B IPR001128 (Cytochrome P450)%3B GO:…
around suggest QTL	2013	total sugar	AX-147221247	arahy.Tifrunner.gnm1.Arahy.04	120249731	120281537	120284478	Name=arahy.0B2YB3	e=acyl-CoA thioesterase		ID=arahy.Tifrunner.gnm1.ann1.0B2YB3;Name=arahy.0B2YB3;Dbxref=Gene3D:G3DSA:3.10.129.10,InterPro:IPR006683,PANTHER:PTHR12655,PANTHER:PTHR12655:SF0,Pfam:PF03061,Superfamily:SSF54637;Note=acyl-CoA thioesterase%2C putative%3B IPR006683 (Thioesterase superfamily)
around suggest QTL	2013	total sugar	AX-147221247	arahy.Tifrunner.gnm1.Arahy.04	120249731	120289043	120292411	Name=arahy.V3ZQ6H	e=UDP-glycosyltransferase 74 F1		ID=arahy.Tifrunner.gnm1.ann1.V3ZQ6H;Name=arahy.V3ZQ6H;Dbxref=Gene3D:G3DSA:3.40.50.2000,InterPro:IPR002213,PANTHER:PTHR11926,PANTHER:PTHR11926:SF15,Pfam:PF00201,Prosite:PS00375,Superfamily:SSF53756;Ontology_term=GO:0008152,GO:0016758;Note=UDP-glycosyltransferase 74 F1%3B IPR002213 (UDP-glucuronosyl/UDP-glucosyltransferase)%3B GO:0008152 (metabolic process)
around suggest QTL	2013	total sugar	AX-147221247	arahy.Tifrunner.gnm1.Arahy.04	120249731	120315438	120323907	Name=arahy.94J2Q8	e=UDP-Glycosyltransferase superfamily protein		ID=arahy.Tifrunner.gnm1.ann1.94J2Q8;Name=arahy.94J2Q8;Dbxref=Gene3D:G3DSA:3.40.50.2000,InterPro:IPR001810,InterPro:IPR002213,PANTHER:PTHR11926,PANTHER:PTHR11926:SF15,Pfam:PF00201,Prosite:PS00375,Superfamily:SSF53756,Superfamily:SSF81383;Ontology_term=GO:0005515,GO:0008152,GO:0016758;Note=UDP-Glycosyltransferase superfamily protein%3B IPR001810 (F-box domain)%2C IPR002213 (UDP-glucuronosyl/UDP-glu…
around suggest QTL	2013	total sugar	AX-176807633	arahy.Tifrunner.gnm1.Arahy.04	121207299	121142879	121147464	Name=arahy.27KESB	e=GTP-binding nuclear protein Ran-3 [Glycine max]		ID=arahy.Tifrunner.gnm1.ann1.27KESB;Name=arahy.27KESB;Dbxref=Gene3D:G3DSA:3.40.50.300,InterPro:IPR001806,InterPro:IPR002041,InterPro:IPR003578,InterPro:IPR003579,InterPro:IPR005225,InterPro:IPR020849,InterPro:IPR024156,InterPro:IPR027417,JCVI_TIGRFAMS:TIGR00231,PANTHER:PTHR24073,PANTHER:PTHR24073:SF212,PRINTS:PR00449,Pfam:PF00071,Prosite:PS51419,SMART:SM00173,SMART:SM00174,SMART:SM00175,SMART:SM0…
around suggest QTL	2013	total sugar	AX-176807633	arahy.Tifrunner.gnm1.Arahy.04	121207299	121251680	121256350	Name=arahy.3W58DA	e=glyoxylate reductase 2		ID=arahy.Tifrunner.gnm1.ann1.3W58DA;Name=arahy.3W58DA;Dbxref=Gene3D:G3DSA:1.10.1040.10,Gene3D:G3DSA:3.40.50.720,InterPro:IPR006115,InterPro:IPR008927,InterPro:IPR013328,InterPro:IPR015815,InterPro:IPR016040,PANTHER:PTHR22981,PANTHER:PTHR22981:SF13,PIR:PIRSF000103,Pfam:PF03446,Superfamily:SSF48179,Superfamily:SSF51735;Ontology_term=GO:0004616,GO:0006098,GO:0016491,GO:0016616,GO:0050662,GO:0055114;…
around suggest QTL	2013	total sugar	AX-176807633	arahy.Tifrunner.gnm1.Arahy.04	121207299	121258190	121259185	Name=arahy.M9GM35	e=Glucose-1-phosphate adenylyltransferase family protein		ID=arahy.Tifrunner.gnm1.ann1.M9GM35;Name=arahy.M9GM35;Dbxref=Gene3D:G3DSA:3.90.550.10,InterPro:IPR005835,Pfam:PF00483,Superfamily:SSF53448;Ontology_term=GO:0009058,GO:0016779;Note=Glucose-1-phosphate adenylyltransferase family protein%3B IPR005835 (Nucleotidyl transferase)%3B GO:0009058 (biosynthetic process)%2C GO:0016779 (nucleotidyltransferase activity)
around suggest QTL	2013	total sugar	AX-147221264	arahy.Tifrunner.gnm1.Arahy.04	120538129	120471800	120475774	Name=arahy.I5RAYC	e=UDP-Glycosyltransferase superfamily protein		ID=arahy.Tifrunner.gnm1.ann1.I5RAYC;Name=arahy.I5RAYC;Dbxref=Gene3D:G3DSA:3.40.50.2000,InterPro:IPR002213,PANTHER:PTHR11926,PANTHER:PTHR11926:SF15,Pfam:PF00201,Prosite:PS00375,Superfamily:SSF53756;Ontology_term=GO:0008152,GO:0016758;Note=UDP-Glycosyltransferase superfamily protein%3B IPR002213 (UDP-glucuronosyl/UDP-glucosyltransferase)%3B GO:0008152 (metabolic process)
around suggest QTL	2013	total sugar	AX-147221264	arahy.Tifrunner.gnm1.Arahy.04	120538129	120488823	120490635	Name=arahy.1P6ZJY	e=pfkB-like carbohydrate kinase family protein		ID=arahy.Tifrunner.gnm1.ann1.1P6ZJY;Name=arahy.1P6ZJY;Dbxref=Gene3D:G3DSA:3.40.1190.20,InterPro:IPR011611,PANTHER:PTHR10584,PANTHER:PTHR10584:SF26,Pfam:PF00294,Superfamily:SSF53613;Note=pfkB-like carbohydrate kinase family protein%3B IPR011611 (Carbohydrate kinase PfkB)
around suggest QTL	2013	total sugar	AX-147221264	arahy.Tifrunner.gnm1.Arahy.04	120538129	120494103	120498790	Name=arahy.416W9Q	e=UDP-Glycosyltransferase superfamily protein		ID=arahy.Tifrunner.gnm1.ann1.416W9Q;Name=arahy.416W9Q;Dbxref=Gene3D:G3DSA:3.40.50.2000,InterPro:IPR002213,PANTHER:PTHR11926,PANTHER:PTHR11926:SF15,Pfam:PF00201,Prosite:PS00375,Superfamily:SSF53756;Ontology_term=GO:0008152,GO:0016758;Note=UDP-Glycosyltransferase superfamily protein%3B IPR002213 (UDP-glucuronosyl/UDP-glucosyltransferase)%3B GO:0008152 (metabolic process)
around suggest QTL	2013	total sugar	AX-147221264	arahy.Tifrunner.gnm1.Arahy.04	120538129	120557541	120562317	Name=arahy.22GGTV	e=V-type proton ATPase subunit B 1-like isoform 2 [Glycine max]		ID=arahy.Tifrunner.gnm1.ann1.22GGTV;Name=arahy.22GGTV;Dbxref=Gene3D:G3DSA:3.40.50.300,HAMAP:MF_00310,InterPro:IPR000194,InterPro:IPR000793,InterPro:IPR004100,InterPro:IPR005723,InterPro:IPR020003,InterPro:IPR022879,InterPro:IPR027417,JCVI_TIGRFAMS:TIGR01040,PANTHER:PTHR15184,PANTHER:PTHR15184:SF11,Pfam:PF00006,Pfam:PF00306,Pfam:PF02874,Prosite:PS00152,Superfamily:SSF52540;Ontology_term=GO:0005524…
around suggest QTL	2013	total sugar	AX-147221264	arahy.Tifrunner.gnm1.Arahy.04	120538129	120565188	120568899	Name=arahy.6DQD63	e=Protein phosphatase 2C family protein		ID=arahy.Tifrunner.gnm1.ann1.6DQD63;Name=arahy.6DQD63;Dbxref=Gene3D:G3DSA:3.60.40.10,InterPro:IPR000222,InterPro:IPR001932,InterPro:IPR015655,PANTHER:PTHR13832,PANTHER:PTHR13832:SF97,Pfam:PF00481,Prosite:PS01032,SMART:SM00332,Superfamily:SSF81606;Ontology_term=GO:0003824,GO:0004722,GO:0006470;Note=Protein phosphatase 2C family protein%3B IPR001932 (Protein phosphatase 2C (PP2C)-like domain)%2C IP…
around suggest QTL	2013	total sugar	AX-147220124	arahy.Tifrunner.gnm1.Arahy.04	73767631	73731942	73737371	Name=arahy.7L0XWM	e=respiratory burst oxidase protein F		ID=arahy.Tifrunner.gnm1.ann1.7L0XWM;Name=arahy.7L0XWM;Dbxref=Gene3D:G3DSA:1.10.238.10,Gene3D:G3DSA:2.40.30.10,Gene3D:G3DSA:3.40.50.80,InterPro:IPR000778,InterPro:IPR002048,InterPro:IPR011992,InterPro:IPR013112,InterPro:IPR013121,InterPro:IPR013130,InterPro:IPR013623,InterPro:IPR017927,InterPro:IPR017938,InterPro:IPR018247,PANTHER:PTHR11972,PANTHER:PTHR11972:SF5,PRINTS:PR00466,Pfam:PF01794,Pfam:PF…
around suggest QTL	2013	total sugar	AX-147219104	arahy.Tifrunner.gnm1.Arahy.04	3268101	3216078	3219679	Name=arahy.CLS5KG	e=NAD-dependent epimerase/dehydratase n		ID=arahy.Tifrunner.gnm1.ann1.CLS5KG;Name=arahy.CLS5KG;Dbxref=Gene3D:G3DSA:3.40.50.720,InterPro:IPR016040,PANTHER:PTHR10366,PANTHER:PTHR10366:SF152,Superfamily:SSF51735;Note=NAD-dependent epimerase/dehydratase n%3D8 Tax%3DPseudomonas RepID%3DK9NTI6_9PSED%3B IPR016040 (NAD(P)-binding domain)
around suggest QTL	2013	total sugar	AX-147219104	arahy.Tifrunner.gnm1.Arahy.04	3268101	3304420	3307420	Name=arahy.Z9XA8H	e=acyl carrier protein 4		ID=arahy.Tifrunner.gnm1.ann1.Z9XA8H;Name=arahy.Z9XA8H;Dbxref=Gene3D:G3DSA:1.10.1200.10,HAMAP:MF_01217,InterPro:IPR003231,InterPro:IPR006162,InterPro:IPR009081,InterPro:IPR020806,JCVI_TIGRFAMS:TIGR00517,PANTHER:PTHR20863,PANTHER:PTHR20863:SF25,Pfam:PF00550,Prosite:PS00012,Prosite:PS50075,SMART:SM00823,Superfamily:SSF47336;Ontology_term=GO:0006633,GO:0031177;Note=acyl carrier protein 4%3B IPR003231…
around suggest QTL	2013	total sugar	AX-176812961	arahy.Tifrunner.gnm1.Arahy.04	3782868	3836391	3840619	Name=arahy.S2QYAG	e=glutamine synthetase 2		ID=arahy.Tifrunner.gnm1.ann1.S2QYAG;Name=arahy.S2QYAG;Dbxref=Gene3D:G3DSA:3.10.20.70,Gene3D:G3DSA:3.30.590.10,InterPro:IPR008146,InterPro:IPR008147,InterPro:IPR014746,InterPro:IPR027302,InterPro:IPR027303,PANTHER:PTHR20852,PANTHER:PTHR20852:SF14,Pfam:PF00120,Pfam:PF03951,Prosite:PS00180,Prosite:PS00181,Superfamily:SSF54368,Superfamily:SSF55931;Ontology_term=GO:0003824,GO:0004356,GO:0006542,GO:000…
around suggest QTL	2013	total sugar	AX-176793154	arahy.Tifrunner.gnm1.Arahy.04	3929934	3872454	3875624	Name=arahy.K4GSHL	e=GTP binding Elongation factor Tu family protein		ID=arahy.Tifrunner.gnm1.ann1.K4GSHL;Name=arahy.K4GSHL;Dbxref=Gene3D:G3DSA:2.40.30.10,Gene3D:G3DSA:3.40.50.300,InterPro:IPR000795,InterPro:IPR004160,InterPro:IPR004161,InterPro:IPR005225,InterPro:IPR009000,InterPro:IPR009001,InterPro:IPR027417,JCVI_TIGRFAMS:TIGR00231,PANTHER:PTHR23115,PANTHER:PTHR23115:SF44,PRINTS:PR00315,Pfam:PF00009,Pfam:PF03143,Pfam:PF03144,Prosite:PS00301,Superfamily:SSF50447,…
around suggest QTL	2013	total sugar	AX-176816432	arahy.Tifrunner.gnm1.Arahy.04	5289769	5340319	5347039	Name=arahy.D0808P	e=ATPase family AAA domain-containing protein 1-like [Glycine max]		ID=arahy.Tifrunner.gnm1.ann1.D0808P;Name=arahy.D0808P;Dbxref=Coils:Coil,Gene3D:G3DSA:1.10.8.60,Gene3D:G3DSA:3.40.50.300,InterPro:IPR003593,InterPro:IPR003959,InterPro:IPR003960,InterPro:IPR027417,PANTHER:PTHR23073,PANTHER:PTHR23073:SF17,Pfam:PF00004,Prosite:PS00674,SMART:SM00382,Superfamily:SSF52540;Ontology_term=GO:0000166,GO:0005524,GO:0017111;Note=ATPase family AAA domain-containing protein 1-…
around suggest QTL	2013	total sugar	AX-176816432	arahy.Tifrunner.gnm1.Arahy.04	5289769	5355766	5360436	Name=arahy.J9WPR7	e=diphosphate--fructose-6-phosphate 1-phosphotransferase n		ID=arahy.Tifrunner.gnm1.ann1.J9WPR7;Name=arahy.J9WPR7;Dbxref=Coils:Coil,Gene3D:G3DSA:1.10.10.480,Gene3D:G3DSA:3.40.50.460,InterPro:IPR000023,InterPro:IPR004265,InterPro:IPR011183,InterPro:IPR013981,InterPro:IPR022953,JCVI_TIGRFAMS:TIGR02477,PANTHER:PTHR13697,PANTHER:PTHR13697:SF0,PRINTS:PR00476,Pfam:PF00365,Pfam:PF03018,Superfamily:SSF53784;Ontology_term=GO:0003872,GO:0005524,GO:0005945,GO:000600…
around suggest QTL	2013	total sugar	AX-176807736	arahy.Tifrunner.gnm1.Arahy.04	5627194	5625587	5629878	Name=arahy.GWT3TM	e=acyl-protein thioesterase		ID=arahy.Tifrunner.gnm1.ann1.GWT3TM;Name=arahy.GWT3TM;Dbxref=Gene3D:G3DSA:3.40.50.1820,InterPro:IPR003140,PANTHER:PTHR10655,PANTHER:PTHR10655:SF6,Pfam:PF02230,Superfamily:SSF53474;Ontology_term=GO:0016787;Note=acyl-protein thioesterase%2C putative%3B IPR003140 (Phospholipase/carboxylesterase/thioesterase)%3B GO:0016787 (hydrolase activity)
around suggest QTL	2013	total sugar	AX-147222508	arahy.Tifrunner.gnm1.Arahy.05	50781396	50773444	50777476	Name=arahy.8E8ZZ7	e=ATP-binding/protein serine/threonine kinase [Glycine max]		ID=arahy.Tifrunner.gnm1.ann1.8E8ZZ7;Name=arahy.8E8ZZ7;Dbxref=Gene3D:G3DSA:1.10.510.10,InterPro:IPR000719,InterPro:IPR008271,InterPro:IPR011009,InterPro:IPR026057,PANTHER:PTHR32285,PANTHER:PTHR32285:SF1,Pfam:PF00069,Pfam:PF13839,Prosite:PS00108,Prosite:PS50011,Superfamily:SSF56112;Ontology_term=GO:0004672,GO:0004674,GO:0005524,GO:0006468,GO:0016772;Note=ATP-binding/protein serine/threonine kinase …
around suggest QTL	2013	total sugar	AX-147248574	arahy.Tifrunner.gnm1.Arahy.14	127790198	127744610	127758087	Name=arahy.M409IX	e=beta-amylase 7		ID=arahy.Tifrunner.gnm1.ann1.M409IX;Name=arahy.M409IX;Dbxref=Gene3D:G3DSA:2.60.120.10,Gene3D:G3DSA:3.10.129.10,Gene3D:G3DSA:3.20.20.80,InterPro:IPR000595,InterPro:IPR001554,InterPro:IPR008540,InterPro:IPR013781,InterPro:IPR014710,InterPro:IPR017853,InterPro:IPR018488,InterPro:IPR018490,InterPro:IPR025652,PANTHER:PTHR31352,PANTHER:PTHR31352:SF1,PRINTS:PR00750,Pfam:PF00027,Pfam:PF01373,Pfam:PF02551…
around suggest QTL	2013	total sugar	AX-176795330	arahy.Tifrunner.gnm1.Arahy.14	8969353	9041504	9049495	Name=arahy.G6LTG1	e=ATP binding / kinase/ protein serine / threonine kinase n		ID=arahy.Tifrunner.gnm1.ann1.G6LTG1;Name=arahy.G6LTG1;Dbxref=Gene3D:G3DSA:1.10.510.10,Gene3D:G3DSA:2.60.120.200,Gene3D:G3DSA:3.30.200.20,Gene3D:G3DSA:3.80.10.10,InterPro:IPR000719,InterPro:IPR001245,InterPro:IPR002290,InterPro:IPR008271,InterPro:IPR011009,InterPro:IPR013320,InterPro:IPR017441,PANTHER:PTHR24420,PANTHER:PTHR24420:SF445,Pfam:PF07714,Prosite:PS00107,Prosite:PS00108,Prosite:PS50011,SM…
around suggest QTL	2013	total sugar	AX-176816143	arahy.Tifrunner.gnm1.Arahy.14	9358276	9291182	9294783	Name=arahy.KPY0UD	e=ADP-ribosylation factor GTPase-activating protein AGD10		ID=arahy.Tifrunner.gnm1.ann1.KPY0UD;Name=arahy.KPY0UD;Dbxref=InterPro:IPR001164,PANTHER:PTHR23180,PANTHER:PTHR23180:SF22,PRINTS:PR00405,Pfam:PF01412,Prosite:PS50115,SMART:SM00105,Superfamily:SSF57863;Ontology_term=GO:0008060,GO:0008270,GO:0032312;Note=ADP-ribosylation factor GTPase-activating protein AGD10%3B IPR001164 (Arf GTPase activating protein)%3B GO:0008060 (ARF GTPase activator activity)%…
around suggest QTL	2013	total sugar	AX-176817073	arahy.Tifrunner.gnm1.Arahy.14	10046248	9993501	9995046	Name=arahy.X2FBQZ	e=isovaleryl-CoA-dehydrogenase		ID=arahy.Tifrunner.gnm1.ann1.X2FBQZ;Name=arahy.X2FBQZ;Dbxref=Gene3D:G3DSA:1.20.140.10,Gene3D:G3DSA:2.40.110.10,InterPro:IPR006091,InterPro:IPR009075,InterPro:IPR009100,PANTHER:PTHR10909,PANTHER:PTHR10909:SF103,Pfam:PF00441,Superfamily:SSF47203,Superfamily:SSF56645;Ontology_term=GO:0003995,GO:0008152,GO:0016627,GO:0055114;Note=isovaleryl-CoA-dehydrogenase%3B IPR009075 (Acyl-CoA dehydrogenase/oxida…
around suggest QTL	2013	total sugar	AX-176817073	arahy.Tifrunner.gnm1.Arahy.14	10046248	10066082	10069968	Name=arahy.H55E6Q	e=glycolipid transfer protein 1		ID=arahy.Tifrunner.gnm1.ann1.H55E6Q;Name=arahy.H55E6Q;Dbxref=Gene3D:G3DSA:1.10.3520.10,InterPro:IPR014830,PANTHER:PTHR10219,Pfam:PF08718,Superfamily:SSF110004;Ontology_term=GO:0005737,GO:0017089,GO:0046836,GO:0051861;Note=glycolipid transfer protein 1%3B IPR014830 (Glycolipid transfer protein domain)%3B GO:0005737 (cytoplasm)%2C GO:0017089 (glycolipid transporter activity)%2C GO:0046836 (glycolip…
around suggest QTL	2013	total sugar	AX-176802656	arahy.Tifrunner.gnm1.Arahy.15	145026918	145041219	145043480	Name=arahy.14ZLQ3	e=pfkB-like carbohydrate kinase family protein		ID=arahy.Tifrunner.gnm1.ann1.14ZLQ3;Name=arahy.14ZLQ3;Dbxref=Gene3D:G3DSA:3.40.1190.20,InterPro:IPR011611,PANTHER:PTHR10584,PANTHER:PTHR10584:SF26,Pfam:PF00294,Superfamily:SSF53613;Note=pfkB-like carbohydrate kinase family protein%3B IPR011611 (Carbohydrate kinase PfkB)
around suggest QTL	2014	total sugar	AX-147218333	arahy.Tifrunner.gnm1.Arahy.03	129974333	129994099	129996337	Name=arahy.NFXQ6B	e=glycerol-3-phosphate acyltransferase 5		ID=arahy.Tifrunner.gnm1.ann1.NFXQ6B;Name=arahy.NFXQ6B;Dbxref=InterPro:IPR002123,PANTHER:PTHR31347,PANTHER:PTHR31347:SF0,Pfam:PF01553,SMART:SM00563,Superfamily:SSF69593;Ontology_term=GO:0008152,GO:0016746;Note=glycerol-3-phosphate acyltransferase 5%3B IPR002123 (Phospholipid/glycerol acyltransferase)%3B GO:0008152 (metabolic process)
around suggest QTL	2014	total sugar	AX-147219784	arahy.Tifrunner.gnm1.Arahy.04	27963468	27959852	27966588	Name=arahy.YE4BG5	e=fructose-1		ID=arahy.Tifrunner.gnm1.ann1.YE4BG5;Name=arahy.YE4BG5;Dbxref=Gene3D:G3DSA:3.30.540.10,InterPro:IPR000146,InterPro:IPR028343,PANTHER:PTHR11556,PANTHER:PTHR11556:SF8,PRINTS:PR00115,Pfam:PF00316,Superfamily:SSF56655;Ontology_term=GO:0005975,GO:0042132,GO:0042578;Note=fructose-1%2C6-bisphosphatase%3B IPR000146 (Fructose-1%2C6-bisphosphatase class 1/Sedoheputulose-1%2C7-bisphosphatase)%3B GO:0005975 (…
around suggest QTL	2014	total sugar	AX-147251121	arahy.Tifrunner.gnm1.Arahy.15	145092049	145041219	145043480	Name=arahy.14ZLQ3	e=pfkB-like carbohydrate kinase family protein		ID=arahy.Tifrunner.gnm1.ann1.14ZLQ3;Name=arahy.14ZLQ3;Dbxref=Gene3D:G3DSA:3.40.1190.20,InterPro:IPR011611,PANTHER:PTHR10584,PANTHER:PTHR10584:SF26,Pfam:PF00294,Superfamily:SSF53613;Note=pfkB-like carbohydrate kinase family protein%3B IPR011611 (Carbohydrate kinase PfkB)
around suggest QTL	2014	total sugar	AX-147252527	arahy.Tifrunner.gnm1.Arahy.16	20751384	20785060	20785976	Name=arahy.L0U7LH	e=MATE efflux family protein		ID=arahy.Tifrunner.gnm1.ann1.L0U7LH;Name=arahy.L0U7LH;Dbxref=InterPro:IPR002528,PANTHER:PTHR11206,PANTHER:PTHR11206:SF21,Pfam:PF01554;Ontology_term=GO:0006855,GO:0015238,GO:0015297,GO:0016020,GO:0055085;Note=MATE efflux family protein%3B IPR002528 (Multi antimicrobial extrusion protein)%3B GO:0006855 (drug transmembrane transport)%2C GO:0015238 (drug transmembrane transporter activity)%2C GO:0015…

## Sheet: Dataset5
Dataset5. Potential candidate genes from BLUP analysis.
Trait	Marker	Chr	Pos	Gene Start	Gene End	Gene ID	annotation
totalsugar	AX-176815249	A07	26805319	26750968	26754124	Name=arahy.26I3WB	e=MYB transcription factor MYB57 [Glycine max]		ID=arahy.Tifrunner.gnm1.ann1.26I3WB;Name=arahy.26I3WB;Dbxref=Gene3D:G3DSA:1.10.10.60,InterPro:IPR001005,InterPro:IPR006447,InterPro:IPR009057,InterPro:IPR017884,InterPro:IPR017930,JCVI_TIGRFAMS:TIGR01557,PANTHER:PTHR25040,PANTHER:PTHR25040:SF70,Pfam:PF00249,Prosite:PS51293,Prosite:PS51294,SMART:SM00717,Superfamily:SSF46689;Ontology_term=GO:0003677,GO:0003682;Note=MYB transcription factor MYB57 [G…
totalsugar	AX-147228139	A07	28119195	28065327	28071004	Name=arahy.TP1S59	e=damaged DNA binding 2		ID=arahy.Tifrunner.gnm1.ann1.TP1S59;Name=arahy.TP1S59;Dbxref=Gene3D:G3DSA:2.130.10.10,InterPro:IPR001680,InterPro:IPR015943,InterPro:IPR017986,InterPro:IPR019775,PANTHER:PTHR15169,PANTHER:PTHR15169:SF0,Pfam:PF00400,Prosite:PS00678,Prosite:PS50082,Prosite:PS50294,SMART:SM00320,Superfamily:SSF50978;Ontology_term=GO:0005515;Note=damaged DNA binding 2%3B IPR015943 (WD40/YVTN repeat-like-containing do…
totalsugar	AX-147228139	A07	28119195	28182374	28199121	Name=arahy.XJRE93	e=ATP-binding ABC transporter		ID=arahy.Tifrunner.gnm1.ann1.XJRE93;Name=arahy.XJRE93;Dbxref=Gene3D:G3DSA:3.40.50.300,InterPro:IPR003439,InterPro:IPR003593,InterPro:IPR013525,InterPro:IPR013581,InterPro:IPR027417,PANTHER:PTHR19241,PANTHER:PTHR19241:SF142,Pfam:PF00005,Pfam:PF01061,Pfam:PF08370,Pfam:PF14510,Prosite:PS50893,SMART:SM00382,Superfamily:SSF52540;Ontology_term=GO:0000166,GO:0005524,GO:0016020,GO:0016887,GO:0017111;Note…
totalsugar	AX-147228139	A07	28119195	28194206	28199183	Name=arahy.AFJ59D	e=vacuolar cation/proton exchanger 3		ID=arahy.Tifrunner.gnm1.ann1.AFJ59D;Name=arahy.AFJ59D;Dbxref=InterPro:IPR004713,InterPro:IPR004798,InterPro:IPR004837,JCVI_TIGRFAMS:TIGR00378,JCVI_TIGRFAMS:TIGR00846,PANTHER:PTHR31503,Pfam:PF01699;Ontology_term=GO:0006812,GO:0006816,GO:0008324,GO:0015369,GO:0016021,GO:0055085;Note=vacuolar cation/proton exchanger 3%3B IPR004713 (Calcium/proton exchanger)%3B GO:0006812 (cation transport)%2C GO:000…
totalsugar	AX-176801118	A07	38645986	38603157	38604540	Name=arahy.HID3FF	e=Man1-Src1p-carboxy-terminal domain protein		ID=arahy.Tifrunner.gnm1.ann1.HID3FF;Name=arahy.HID3FF;Note=Man1-Src1p-carboxy-terminal domain protein
totalsugar	AX-176814542	B03	39907717	39829458	39833346	Name=arahy.VI6I29	e=receptor-like protein kinase 4		ID=arahy.Tifrunner.gnm1.ann1.VI6I29;Name=arahy.VI6I29;Dbxref=Gene3D:G3DSA:1.10.510.10,Gene3D:G3DSA:3.30.200.20,InterPro:IPR000719,InterPro:IPR001245,InterPro:IPR002290,InterPro:IPR008271,InterPro:IPR011009,InterPro:IPR017441,PANTHER:PTHR24420,Pfam:PF07714,Pfam:PF14380,Prosite:PS00107,Prosite:PS00108,Prosite:PS50011,SMART:SM00220,Superfamily:SSF56112;Ontology_term=GO:0004672,GO:0004674,GO:0005524,…
totalsugar	AX-176814542	B03	39907717	39940070	39944240	Name=arahy.SZ745P	e=probable pectinesterase/pectinesterase inhibitor 6-like [Glycine max]		ID=arahy.Tifrunner.gnm1.ann1.SZ745P;Name=arahy.SZ745P;Dbxref=Gene3D:G3DSA:1.20.140.40,Gene3D:G3DSA:2.160.20.10,InterPro:IPR000070,InterPro:IPR006501,InterPro:IPR011050,InterPro:IPR012334,InterPro:IPR018040,JCVI_TIGRFAMS:TIGR01614,PANTHER:PTHR31707,PANTHER:PTHR31707:SF0,Pfam:PF01095,Pfam:PF04043,Prosite:PS00503,Prosite:PS00800,Prosite:PS51257,SMART:SM00856,Superfamily:SSF101148,Superfamily:SSF5112…
totalsugar	AX-176815696	B06	119728354	119659269	119661981	Name=arahy.85DRRL	e=cation calcium exchanger 4		ID=arahy.Tifrunner.gnm1.ann1.85DRRL;Name=arahy.85DRRL;Dbxref=InterPro:IPR004837,PANTHER:PTHR12266,PANTHER:PTHR12266:SF0,Pfam:PF01699;Ontology_term=GO:0016021,GO:0055085;Note=cation calcium exchanger 4%3B IPR004837 (Sodium/calcium exchanger membrane region)%3B GO:0016021 (integral component of membrane)%2C GO:0055085 (transmembrane transport)
totalsugar	AX-147255471	B07	29156222	29127982	29132973	Name=arahy.9ALX9D	e=vacuolar cation/proton exchanger 3		ID=arahy.Tifrunner.gnm1.ann1.9ALX9D;Name=arahy.9ALX9D;Dbxref=InterPro:IPR004713,InterPro:IPR004798,InterPro:IPR004837,JCVI_TIGRFAMS:TIGR00378,JCVI_TIGRFAMS:TIGR00846,PANTHER:PTHR31503,Pfam:PF01699;Ontology_term=GO:0006812,GO:0006816,GO:0008324,GO:0015369,GO:0016021,GO:0055085;Note=vacuolar cation/proton exchanger 3%3B IPR004713 (Calcium/proton exchanger)%3B GO:0006812 (cation transport)%2C GO:000…
totalsugar	AX-147255471	B07	29156222	29128057	29144776	Name=arahy.WF5046	e=ATP-binding ABC transporter		ID=arahy.Tifrunner.gnm1.ann1.WF5046;Name=arahy.WF5046;Dbxref=Gene3D:G3DSA:3.40.50.300,InterPro:IPR003439,InterPro:IPR003593,InterPro:IPR013525,InterPro:IPR013581,InterPro:IPR027417,PANTHER:PTHR19241,PANTHER:PTHR19241:SF142,Pfam:PF00005,Pfam:PF01061,Pfam:PF08370,Pfam:PF14510,Prosite:PS50893,SMART:SM00382,Superfamily:SSF52540;Ontology_term=GO:0000166,GO:0005524,GO:0016020,GO:0016887,GO:0017111;Note…
totalsugar	AX-147255471	B07	29156222	29177003	29182618	Name=arahy.GN6H4S	e=damaged DNA binding 2		ID=arahy.Tifrunner.gnm1.ann1.GN6H4S;Name=arahy.GN6H4S;Dbxref=Coils:Coil,Gene3D:G3DSA:2.130.10.10,InterPro:IPR001680,InterPro:IPR015943,InterPro:IPR017986,InterPro:IPR019775,PANTHER:PTHR15169,PANTHER:PTHR15169:SF0,Pfam:PF00400,Prosite:PS00678,Prosite:PS50082,Prosite:PS50294,SMART:SM00320,Superfamily:SSF50978;Ontology_term=GO:0005515;Note=damaged DNA binding 2%3B IPR015943 (WD40/YVTN repeat-like-co…
totalsugar	AX-176817858	B07	30233493	30195527	30198720	Name=arahy.QI3UGF	e=MYB transcription factor MYB57 [Glycine max]		ID=arahy.Tifrunner.gnm1.ann1.QI3UGF;Name=arahy.QI3UGF;Dbxref=Gene3D:G3DSA:1.10.10.60,InterPro:IPR001005,InterPro:IPR006447,InterPro:IPR009057,InterPro:IPR017884,InterPro:IPR017930,JCVI_TIGRFAMS:TIGR01557,PANTHER:PTHR25040,PANTHER:PTHR25040:SF70,Pfam:PF00249,Prosite:PS51293,Prosite:PS51294,SMART:SM00717,Superfamily:SSF46689;Ontology_term=GO:0003677,GO:0003682;Note=MYB transcription factor MYB57 [G…
totalsugar	AX-176817858	B07	30233493	30244286	30245532	Name=arahy.QI1BBG	e=uncharacterized protein LOC102661964 [Glycine max]		ID=arahy.Tifrunner.gnm1.ann1.QI1BBG;Name=arahy.QI1BBG;Dbxref=InterPro:IPR008906,InterPro:IPR012337,PANTHER:PTHR32166,PANTHER:PTHR32166:SF0,Pfam:PF05699,Superfamily:SSF53098;Ontology_term=GO:0003676,GO:0046983;Note=uncharacterized protein LOC102661964 [Glycine max]%3B IPR008906 (HAT dimerisation domain%2C C-terminal)%2C IPR012337 (Ribonuclease H-like domain)%3B GO:0003676 (nucleic acid binding)%2C…
totalsugar	AX-176817858	B07	30233493	30245774	30246373	Name=arahy.XA5JQ3	e=uncharacterized protein LOC102661778 [Glycine max]		ID=arahy.Tifrunner.gnm1.ann1.XA5JQ3;Name=arahy.XA5JQ3;Dbxref=InterPro:IPR007021,PANTHER:PTHR32166,PANTHER:PTHR32166:SF0,Pfam:PF04937;Note=uncharacterized protein LOC102661778 [Glycine max]%3B IPR007021 (Domain of unknown function DUF659)
totalsugar	AX-176817858	B07	30233493	30246398	30248297	Name=arahy.4Y0EEQ	e=uncharacterized protein LOC102663267 isoform X3 [Glycine max]		ID=arahy.Tifrunner.gnm1.ann1.4Y0EEQ;Name=arahy.4Y0EEQ;Note=uncharacterized protein LOC102663267 isoform X3 [Glycine max]
toco	AX-176804012	A02	14498188	14423968	14428494	Name=arahy.N9I7Q3	e=UPF0420 protein C16orf58 homolog [Glycine max]		ID=arahy.Tifrunner.gnm1.ann1.N9I7Q3;Name=arahy.N9I7Q3;Dbxref=InterPro:IPR006968,PANTHER:PTHR12770,PANTHER:PTHR12770:SF5,Pfam:PF04884;Note=UPF0420 protein C16orf58 homolog [Glycine max]%3B IPR006968 (Vitamin B6 photo-protection and homoeostasis)
toco	AX-176804012	A02	14498188	14457686	14461800	Name=arahy.HDQ65R	e=myb transcription factor		ID=arahy.Tifrunner.gnm1.ann1.HDQ65R;Name=arahy.HDQ65R;Dbxref=Gene3D:G3DSA:1.10.10.60,InterPro:IPR001005,InterPro:IPR009057,InterPro:IPR017930,PANTHER:PTHR10641,PANTHER:PTHR10641:SF203,Pfam:PF00249,Prosite:PS51294,SMART:SM00717,Superfamily:SSF46689;Ontology_term=GO:0003677,GO:0003682;Note=myb transcription factor%3B IPR009057 (Homeodomain-like)%3B GO:0003677 (DNA binding)%2C GO:0003682 (chromatin …
toco	AX-176804012	A02	14498188	14483261	14486969	Name=arahy.EMB14X	e=nutrient reservoir protein		ID=arahy.Tifrunner.gnm1.ann1.EMB14X;Name=arahy.EMB14X;Dbxref=Gene3D:G3DSA:2.60.120.10,InterPro:IPR006044,InterPro:IPR006045,InterPro:IPR011051,InterPro:IPR014710,InterPro:IPR022379,PANTHER:PTHR31189,PANTHER:PTHR31189:SF0,PRINTS:PR00439,Pfam:PF00190,Prosite:PS00305,Prosite:PS51257,SMART:SM00835,Superfamily:SSF51182;Ontology_term=GO:0045735;Note=nutrient reservoir protein%2C putative%3B IPR006044 (…
toco	AX-176804012	A02	14498188	14487248	14490857	Name=arahy.J24YQR	e=patellin-3-like isoform X1 [Glycine max]		ID=arahy.Tifrunner.gnm1.ann1.J24YQR;Name=arahy.J24YQR;Dbxref=Gene3D:G3DSA:3.40.525.10,InterPro:IPR001251,InterPro:IPR009038,InterPro:IPR011074,PANTHER:PTHR23324,PANTHER:PTHR23324:SF4,Pfam:PF00650,Pfam:PF03765,Prosite:PS50191,Prosite:PS50866,SMART:SM00516,SMART:SM01100,Superfamily:SSF46938,Superfamily:SSF52087;Ontology_term=GO:0006810,GO:0016021;Note=patellin-3-like isoform X1 [Glycine max]%3B IPR…
toco	AX-176804012	A02	14498188	14491900	14504231	Name=arahy.3W1S0R	e=structural maintenance of chromosomes 2		ID=arahy.Tifrunner.gnm1.ann1.3W1S0R;Name=arahy.3W1S0R;Dbxref=Coils:Coil,Gene3D:G3DSA:3.40.50.300,InterPro:IPR003395,InterPro:IPR010935,InterPro:IPR024704,InterPro:IPR027417,InterPro:IPR028468,PANTHER:PTHR18937,PANTHER:PTHR18937:SF12,PIR:PIRSF005719,Pfam:PF02463,Pfam:PF06470,SMART:SM00968,Superfamily:SSF52540,Superfamily:SSF75553;Ontology_term=GO:0003682,GO:0005515,GO:0005524,GO:0005694,GO:0006281…
toco	AX-176804012	A02	14498188	14564795	14566592	Name=arahy.FBG7WK	e=unknown protein		ID=arahy.Tifrunner.gnm1.ann1.FBG7WK;Name=arahy.FBG7WK;Note=unknown protein%3B Has 30 Blast hits to 30 proteins in 11 species: Archae - 0%3B Bacteria - 0%3B Metazoa - 0%3B Fungi - 0%3B Plants - 30%3B Viruses - 0%3B Other Eukaryotes - 0 (source: NCBI BLink).
toco	AX-176807958	A06	109502793	109434931	109443509	Name=arahy.PKKG09	e=trafficking protein particle complex subunit 9-like [Glycine max]		ID=arahy.Tifrunner.gnm1.ann1.PKKG09;Name=arahy.PKKG09;Dbxref=InterPro:IPR013935,PANTHER:PTHR21512,PANTHER:PTHR21512:SF5,Pfam:PF08626;Note=trafficking protein particle complex subunit 9-like [Glycine max]%3B IPR013935 (TRAPP II complex%2C Trs120)
toco	AX-176807958	A06	109502793	109445916	109452383	Name=arahy.7H8NL8	e=aberrant lateral root formation 4		ID=arahy.Tifrunner.gnm1.ann1.7H8NL8;Name=arahy.7H8NL8;Dbxref=Gene3D:G3DSA:1.25.10.10,InterPro:IPR011989,InterPro:IPR013877,Pfam:PF08568;Note=aberrant lateral root formation 4%3B IPR011989 (Armadillo-like helical)%2C IPR013877 (YAP-binding/Alf4/Glomulin)
toco	AX-176807958	A06	109502793	109452894	109457504	Name=arahy.KT90FJ	e=uncharacterized protein LOC100785860 [Glycine max]		ID=arahy.Tifrunner.gnm1.ann1.KT90FJ;Name=arahy.KT90FJ;Note=uncharacterized protein LOC100785860 [Glycine max]
toco	AX-176807958	A06	109502793	109492083	109499312	Name=arahy.PT3XPU	e=Protein kinase superfamily protein		ID=arahy.Tifrunner.gnm1.ann1.PT3XPU;Name=arahy.PT3XPU;Dbxref=Gene3D:G3DSA:1.10.510.10,Gene3D:G3DSA:2.60.120.200,Gene3D:G3DSA:3.30.200.20,InterPro:IPR000719,InterPro:IPR002290,InterPro:IPR008271,InterPro:IPR011009,InterPro:IPR013320,InterPro:IPR017441,PANTHER:PTHR24420,Pfam:PF00069,Prosite:PS00107,Prosite:PS00108,Prosite:PS50011,SMART:SM00220,Superfamily:SSF56112;Ontology_term=GO:0004672,GO:000467…
toco	AX-176807958	A06	109502793	109499418	109504299	Name=arahy.6D6Z2R	e=aspartate aminotransferase 5		ID=arahy.Tifrunner.gnm1.ann1.6D6Z2R;Name=arahy.6D6Z2R;Dbxref=Gene3D:G3DSA:3.40.640.10,InterPro:IPR000796,InterPro:IPR004838,InterPro:IPR004839,InterPro:IPR015421,InterPro:IPR015424,PANTHER:PTHR11879,PANTHER:PTHR11879:SF0,PRINTS:PR00799,Pfam:PF00155,Prosite:PS00105,Superfamily:SSF53383;Ontology_term=GO:0003824,GO:0006520,GO:0008483,GO:0009058,GO:0030170;Note=aspartate aminotransferase 5%3B IPR0007…
toco	AX-176807958	A06	109502793	109521746	109527267	Name=arahy.0DZ072	e=disease resistance protein [Glycine max]		ID=arahy.Tifrunner.gnm1.ann1.0DZ072;Name=arahy.0DZ072;Dbxref=Coils:Coil,Gene3D:G3DSA:3.40.50.300,Gene3D:G3DSA:3.80.10.10,InterPro:IPR000767,InterPro:IPR002182,InterPro:IPR025875,InterPro:IPR027417,PANTHER:PTHR23155,PANTHER:PTHR23155:SF152,PRINTS:PR00364,Pfam:PF00931,Pfam:PF12799,Superfamily:SSF52058,Superfamily:SSF52540;Ontology_term=GO:0006952,GO:0043531;Note=disease resistance protein [Glycine …
toco	AX-176807958	A06	109502793	109554872	109559351	Name=arahy.FI962T	e=disease resistance protein [Glycine max]		ID=arahy.Tifrunner.gnm1.ann1.FI962T;Name=arahy.FI962T;Dbxref=Gene3D:G3DSA:3.40.50.300,Gene3D:G3DSA:3.80.10.10,InterPro:IPR000767,InterPro:IPR002182,InterPro:IPR025875,InterPro:IPR027417,PANTHER:PTHR23155,PANTHER:PTHR23155:SF152,PRINTS:PR00364,Pfam:PF00931,Pfam:PF12799,Superfamily:SSF52058,Superfamily:SSF52540;Ontology_term=GO:0006952,GO:0043531;Note=disease resistance protein [Glycine max]%3B IPR…
toco	AX-176807958	A06	109502793	109565156	109566397	Name=arahy.JRIM60	e=ethylene-responsive transcription factor 3-like [Glycine max]		ID=arahy.Tifrunner.gnm1.ann1.JRIM60;Name=arahy.JRIM60;Dbxref=Gene3D:G3DSA:3.30.730.10,InterPro:IPR001471,InterPro:IPR016177,PANTHER:PTHR31194,PRINTS:PR00367,Pfam:PF00847,Prosite:PS51032,SMART:SM00380,Superfamily:SSF54171;Ontology_term=GO:0003677,GO:0003700,GO:0006355;Note=ethylene-responsive transcription factor 3-like [Glycine max]%3B IPR016177 (DNA-binding domain)%3B GO:0003677 (DNA binding)%2C…
toco	AX-176793581	B06	116080194	116047263	116055466	Name=arahy.P271UT	e=alpha-L-arabinofuranosidase 1		ID=arahy.Tifrunner.gnm1.ann1.P271UT;Name=arahy.P271UT;Dbxref=InterPro:IPR010720,InterPro:IPR017853,PANTHER:PTHR31776,PANTHER:PTHR31776:SF0,Pfam:PF06964,SMART:SM00813,Superfamily:SSF51445;Ontology_term=GO:0046373,GO:0046556;Note=alpha-L-arabinofuranosidase 1%3B IPR010720 (Alpha-L-arabinofuranosidase%2C C-terminal)%2C IPR017853 (Glycoside hydrolase%2C superfamily)%3B GO:0046373 (L-arabinose metabol…
toco	AX-176793581	B06	116080194	116064043	116071199	Name=arahy.E7UEEQ	e=MATE efflux family protein		ID=arahy.Tifrunner.gnm1.ann1.E7UEEQ;Name=arahy.E7UEEQ;Dbxref=InterPro:IPR002528,JCVI_TIGRFAMS:TIGR00797,PANTHER:PTHR11206,PANTHER:PTHR11206:SF21,Pfam:PF01554;Ontology_term=GO:0006855,GO:0015238,GO:0015297,GO:0016020,GO:0055085;Note=MATE efflux family protein%3B IPR002528 (Multi antimicrobial extrusion protein)%3B GO:0006855 (drug transmembrane transport)%2C GO:0015238 (drug transmembrane transpor…
toco	AX-147253650	B06	126403495	126326757	126331752	Name=arahy.P6Q6NG	e=Expressed protein n		ID=arahy.Tifrunner.gnm1.ann1.P6Q6NG;Name=arahy.P6Q6NG;Dbxref=Gene3D:G3DSA:2.80.10.50,InterPro:IPR000772,PANTHER:PTHR31257,PANTHER:PTHR31257:SF0,Pfam:PF14200,Superfamily:SSF50370;Note=Expressed protein n%3D1 Tax%3DOryza sativa subsp. japonica RepID%3DQ10M11_ORYSJ%3B IPR000772 (Ricin B lectin domain)
toco	AX-147253650	B06	126403495	126378747	126379901	Name=arahy.EM8Y4L	e=Unknown protein		ID=arahy.Tifrunner.gnm1.ann1.EM8Y4L;Name=arahy.EM8Y4L;Dbxref=Coils:Coil;Note=Unknown protein
toco	AX-147253650	B06	126403495	126448616	126455301	Name=arahy.FZ9CQY	e=poly(rC)-binding protein 1-like [Glycine max]		ID=arahy.Tifrunner.gnm1.ann1.FZ9CQY;Name=arahy.FZ9CQY;Dbxref=Gene3D:G3DSA:3.30.1370.10,InterPro:IPR004088,Pfam:PF13014,Prosite:PS50084,Superfamily:SSF54791;Ontology_term=GO:0003723;Note=poly(rC)-binding protein 1-like [Glycine max]%3B IPR004088 (K Homology domain%2C type 1)%3B GO:0003723 (RNA binding)
toco	AX-147253650	B06	126403495	126461406	126462483	Name=arahy.N24ETT	e=auxilin-related protein 1-like isoform X2 [Glycine max]		ID=arahy.Tifrunner.gnm1.ann1.N24ETT;Name=arahy.N24ETT;Dbxref=Gene3D:G3DSA:1.10.287.110,InterPro:IPR001623,PANTHER:PTHR23172,PANTHER:PTHR23172:SF28,Superfamily:SSF46565;Note=auxilin-related protein 1-like isoform X2 [Glycine max]%3B IPR001623 (DnaJ domain)
toco	AX-147255884	B07	86522510	86540468	86541398	Name=arahy.3JL5SH	e=probable sphingolipid transporter spinster homolog 2-like isoform X1 [Glycine max]		ID=arahy.Tifrunner.gnm1.ann1.3JL5SH;Name=arahy.3JL5SH;Dbxref=PANTHER:PTHR24003,PANTHER:PTHR24003:SF2;Note=probable sphingolipid transporter spinster homolog 2-like isoform X1 [Glycine max]
toco	AX-147255884	B07	86522510	86579086	86580626	Name=arahy.94SQQ0	e=dCTP pyrophosphatase 1-like [Glycine max]		ID=arahy.Tifrunner.gnm1.ann1.94SQQ0;Name=arahy.94SQQ0;Dbxref=Gene3D:G3DSA:1.10.287.1080,InterPro:IPR004518,InterPro:IPR009039,InterPro:IPR011394,PANTHER:PTHR14552,PANTHER:PTHR14552:SF4,PIR:PIRSF029826,Pfam:PF03819,Prosite:PS50912,Superfamily:SSF101386;Note=dCTP pyrophosphatase 1-like [Glycine max]%3B IPR004518 (NTP pyrophosphohydrolase MazG%2C putative catalytic core)%2C IPR009039 (EAR)%2C IPR011…
toco	AX-177638225	B07	122338526	122208665	122210794	Name=arahy.Z64U2Q	e=probable 2-oxoglutarate/Fe(II)-dependent dioxygenase [Glycine max]		ID=arahy.Tifrunner.gnm1.ann1.Z64U2Q;Name=arahy.Z64U2Q;Dbxref=Gene3D:G3DSA:2.60.120.330,InterPro:IPR002283,InterPro:IPR005123,InterPro:IPR026992,InterPro:IPR027443,PANTHER:PTHR10209,PANTHER:PTHR10209:SF55,PRINTS:PR00682,Pfam:PF03171,Pfam:PF14226,Prosite:PS51471,Superfamily:SSF51197;Ontology_term=GO:0005506,GO:0016491,GO:0016706,GO:0055114;Note=probable 2-oxoglutarate/Fe(II)-dependent dioxygenase […
toco	AX-177638225	B07	122338526	122212250	122215009	Name=arahy.REMA0B	e=nuclear movement family protein		ID=arahy.Tifrunner.gnm1.ann1.REMA0B;Name=arahy.REMA0B;Dbxref=Coils:Coil,Gene3D:G3DSA:2.60.40.790,InterPro:IPR007052,InterPro:IPR008978,PANTHER:PTHR12356,PANTHER:PTHR12356:SF3,Pfam:PF04969,Prosite:PS51203,Superfamily:SSF49764;Note=nuclear movement family protein%3B IPR008978 (HSP20-like chaperone)
toco	AX-177638225	B07	122338526	122276590	122281364	Name=arahy.BVW291	e=zinc finger protein CONSTANS-LIKE 1-like [Glycine max]		ID=arahy.Tifrunner.gnm1.ann1.BVW291;Name=arahy.BVW291;Dbxref=InterPro:IPR010402,PANTHER:PTHR31717,PANTHER:PTHR31717:SF0,Pfam:PF06203,Prosite:PS51017;Ontology_term=GO:0005515;Note=zinc finger protein CONSTANS-LIKE 1-like [Glycine max]%3B IPR010402 (CCT domain)%3B GO:0005515 (protein binding)
toco	AX-177638225	B07	122338526	122282900	122284376	Name=arahy.JM0Y8L	e=UDP-Glycosyltransferase superfamily protein		ID=arahy.Tifrunner.gnm1.ann1.JM0Y8L;Name=arahy.JM0Y8L;Dbxref=Gene3D:G3DSA:2.120.10.30,Gene3D:G3DSA:3.40.50.2000,InterPro:IPR001258,InterPro:IPR002213,InterPro:IPR011042,PANTHER:PTHR11926,PANTHER:PTHR11926:SF15,Pfam:PF00201,Pfam:PF01436,Prosite:PS00375,Superfamily:SSF101898,Superfamily:SSF53756;Ontology_term=GO:0005515,GO:0008152,GO:0016758;Note=UDP-Glycosyltransferase superfamily protein%3B IPR00…
toco	AX-177638225	B07	122338526	122289865	122295923	Name=arahy.66CLCN	e=methylthioadenosine nucleosidase 1		ID=arahy.Tifrunner.gnm1.ann1.66CLCN;Name=arahy.66CLCN;Dbxref=Gene3D:G3DSA:3.40.50.1580,InterPro:IPR000845,InterPro:IPR018017,PANTHER:PTHR21234,PANTHER:PTHR21234:SF5,Pfam:PF01048,Superfamily:SSF53167;Ontology_term=GO:0003824,GO:0009116;Note=methylthioadenosine nucleosidase 1%3B IPR018017 (Nucleoside phosphorylase)%3B GO:0003824 (catalytic activity)%2C GO:0009116 (nucleoside metabolic process)
toco	AX-177637434	B08	40958631	40893665	40896987	Name=arahy.173QHH	e=1-aminocyclopropane-1-carboxylate oxidase homolog 1-like [Glycine max]		ID=arahy.Tifrunner.gnm1.ann1.173QHH;Name=arahy.173QHH;Dbxref=Gene3D:G3DSA:2.60.120.330,InterPro:IPR005123,InterPro:IPR026992,InterPro:IPR027443,PANTHER:PTHR10209,PANTHER:PTHR10209:SF55,Pfam:PF03171,Pfam:PF14226,Prosite:PS51471,Superfamily:SSF51197;Ontology_term=GO:0016491,GO:0016706,GO:0055114;Note=1-aminocyclopropane-1-carboxylate oxidase homolog 1-like [Glycine max]%3B IPR005123 (Oxoglutarate/i…
toco	AX-177637434	B08	40958631	40929927	40933689	Name=arahy.1MPM44	e=solanesyl diphosphate synthase 1		ID=arahy.Tifrunner.gnm1.ann1.1MPM44;Name=arahy.1MPM44;Dbxref=Gene3D:G3DSA:1.10.600.10,InterPro:IPR000092,InterPro:IPR008949,InterPro:IPR014120,InterPro:IPR017446,JCVI_TIGRFAMS:TIGR02749,PANTHER:PTHR12001,PANTHER:PTHR12001:SF18,Pfam:PF00348,Prosite:PS00444,Prosite:PS00723,Superfamily:SSF48576;Ontology_term=GO:0008299,GO:0015979,GO:0016765;Note=solanesyl diphosphate synthase 1%3B IPR017446 (Polypre…
toco	AX-177637434	B08	40958631	40972633	40977238	Name=arahy.AF2MGC	e=inner membrane protease subunit-like protein		ID=arahy.Tifrunner.gnm1.ann1.AF2MGC;Name=arahy.AF2MGC;Dbxref=Gene3D:G3DSA:2.10.109.10,InterPro:IPR000223,InterPro:IPR015927,InterPro:IPR019533,InterPro:IPR019759,InterPro:IPR026730,InterPro:IPR028360,JCVI_TIGRFAMS:TIGR02227,PANTHER:PTHR12383,PANTHER:PTHR12383:SF2,PRINTS:PR00727,Pfam:PF00717,Pfam:PF10502,Superfamily:SSF51306;Ontology_term=GO:0006508,GO:0006627,GO:0008233,GO:0008236,GO:0016020,GO:0…
sucrose	AX-176801455	A03	15771013	15810125	15810674	Name=arahy.0316U8	e=Unknown protein		ID=arahy.Tifrunner.gnm1.ann1.0316U8;Name=arahy.0316U8;Note=Unknown protein
sucrose	AX-176801455	A03	15771013	15811767	15812705	Name=arahy.QHJZ1I	e=protein FAR1-RELATED SEQUENCE 5-like [Glycine max]		ID=arahy.Tifrunner.gnm1.ann1.QHJZ1I;Name=arahy.QHJZ1I;Dbxref=InterPro:IPR006564,InterPro:IPR007527,Prosite:PS50966,SMART:SM00575;Ontology_term=GO:0008270;Note=protein FAR1-RELATED SEQUENCE 5-like [Glycine max]%3B IPR007527 (Zinc finger%2C SWIM-type)%3B GO:0008270 (zinc ion binding)
sucrose	AX-176809612	A07	23430869	23402732	23406801	Name=arahy.7IM573	e=Unknown protein		ID=arahy.Tifrunner.gnm1.ann1.7IM573;Name=arahy.7IM573;Note=Unknown protein
sucrose	AX-176806864	A07	23540862	23538648	23543244	Name=arahy.QSB9JP	e=zinc finger with UFM1-specific peptidase domain protein		ID=arahy.Tifrunner.gnm1.ann1.QSB9JP;Name=arahy.QSB9JP;Dbxref=InterPro:IPR012462,PANTHER:PTHR13226,PANTHER:PTHR13226:SF14,Pfam:PF07910;Note=zinc finger with UFM1-specific peptidase domain protein%3B IPR012462 (Peptidase C78%2C ubiquitin fold modifier-specific peptidase 1/ 2)
sucrose	AX-176815249	A07	26805319	26750968	26754124	Name=arahy.26I3WB	e=MYB transcription factor MYB57 [Glycine max]		ID=arahy.Tifrunner.gnm1.ann1.26I3WB;Name=arahy.26I3WB;Dbxref=Gene3D:G3DSA:1.10.10.60,InterPro:IPR001005,InterPro:IPR006447,InterPro:IPR009057,InterPro:IPR017884,InterPro:IPR017930,JCVI_TIGRFAMS:TIGR01557,PANTHER:PTHR25040,PANTHER:PTHR25040:SF70,Pfam:PF00249,Prosite:PS51293,Prosite:PS51294,SMART:SM00717,Superfamily:SSF46689;Ontology_term=GO:0003677,GO:0003682;Note=MYB transcription factor MYB57 [G…
sucrose	AX-147228139	A07	28119195	28065327	28071004	Name=arahy.TP1S59	e=damaged DNA binding 2		ID=arahy.Tifrunner.gnm1.ann1.TP1S59;Name=arahy.TP1S59;Dbxref=Gene3D:G3DSA:2.130.10.10,InterPro:IPR001680,InterPro:IPR015943,InterPro:IPR017986,InterPro:IPR019775,PANTHER:PTHR15169,PANTHER:PTHR15169:SF0,Pfam:PF00400,Prosite:PS00678,Prosite:PS50082,Prosite:PS50294,SMART:SM00320,Superfamily:SSF50978;Ontology_term=GO:0005515;Note=damaged DNA binding 2%3B IPR015943 (WD40/YVTN repeat-like-containing do…
sucrose	AX-147228139	A07	28119195	28182374	28199121	Name=arahy.XJRE93	e=ATP-binding ABC transporter		ID=arahy.Tifrunner.gnm1.ann1.XJRE93;Name=arahy.XJRE93;Dbxref=Gene3D:G3DSA:3.40.50.300,InterPro:IPR003439,InterPro:IPR003593,InterPro:IPR013525,InterPro:IPR013581,InterPro:IPR027417,PANTHER:PTHR19241,PANTHER:PTHR19241:SF142,Pfam:PF00005,Pfam:PF01061,Pfam:PF08370,Pfam:PF14510,Prosite:PS50893,SMART:SM00382,Superfamily:SSF52540;Ontology_term=GO:0000166,GO:0005524,GO:0016020,GO:0016887,GO:0017111;Note…
sucrose	AX-147228139	A07	28119195	28194206	28199183	Name=arahy.AFJ59D	e=vacuolar cation/proton exchanger 3		ID=arahy.Tifrunner.gnm1.ann1.AFJ59D;Name=arahy.AFJ59D;Dbxref=InterPro:IPR004713,InterPro:IPR004798,InterPro:IPR004837,JCVI_TIGRFAMS:TIGR00378,JCVI_TIGRFAMS:TIGR00846,PANTHER:PTHR31503,Pfam:PF01699;Ontology_term=GO:0006812,GO:0006816,GO:0008324,GO:0015369,GO:0016021,GO:0055085;Note=vacuolar cation/proton exchanger 3%3B IPR004713 (Calcium/proton exchanger)%3B GO:0006812 (cation transport)%2C GO:000…
sucrose	AX-176801118	A07	38645986	38603157	38604540	Name=arahy.HID3FF	e=Man1-Src1p-carboxy-terminal domain protein		ID=arahy.Tifrunner.gnm1.ann1.HID3FF;Name=arahy.HID3FF;Note=Man1-Src1p-carboxy-terminal domain protein
sucrose	AX-176801118	A07	38645986	38672236	38675242	Name=arahy.SUKY79	e=Unknown protein		ID=arahy.Tifrunner.gnm1.ann1.SUKY79;Name=arahy.SUKY79;Note=Unknown protein
sucrose	AX-177639773	A07	67456483	67391691	67396548	Name=arahy.FMIL5U	e=Protein kinase superfamily protein		ID=arahy.Tifrunner.gnm1.ann1.FMIL5U;Name=arahy.FMIL5U;Dbxref=InterPro:IPR004147,InterPro:IPR011009,PANTHER:PTHR10566,PANTHER:PTHR10566:SF29,Pfam:PF03109,Superfamily:SSF56112;Ontology_term=GO:0016772;Note=Protein kinase superfamily protein%3B IPR011009 (Protein kinase-like domain)
sucrose	AX-177639773	A07	67456483	67397179	67402764	Name=arahy.A39QJ2	e=uncharacterized protein LOC102666946 isoform X4 [Glycine max]		ID=arahy.Tifrunner.gnm1.ann1.A39QJ2;Name=arahy.A39QJ2;Dbxref=InterPro:IPR021480,PANTHER:PTHR31105,Pfam:PF11331;Note=uncharacterized protein LOC102666946 isoform X4 [Glycine max]%3B IPR021480 (Protein of unknown function DUF3133)
sucrose	AX-177639773	A07	67456483	67491907	67492487	Name=arahy.DAER0W	e=hypothetical protein		ID=arahy.Tifrunner.gnm1.ann1.DAER0W;Name=arahy.DAER0W;Note=hypothetical protein
sucrose	AX-177639773	A07	67456483	67524027	67527444	Name=arahy.W1UH9K	e=Pentatricopeptide repeat (PPR) superfamily protein		ID=arahy.Tifrunner.gnm1.ann1.W1UH9K;Name=arahy.W1UH9K;Dbxref=InterPro:IPR002885,JCVI_TIGRFAMS:TIGR00756,PANTHER:PTHR24015,PANTHER:PTHR24015:SF136,Pfam:PF01535,Pfam:PF13041,Pfam:PF14432,Prosite:PS51375;Note=Pentatricopeptide repeat (PPR) superfamily protein%3B IPR002885 (Pentatricopeptide repeat)
sucrose	AX-177639411	A07	67803307	67666169	67669177	Name=arahy.9BGN79	e=probable sphingolipid transporter spinster homolog 2-like isoform X2 [Glycine max]		ID=arahy.Tifrunner.gnm1.ann1.9BGN79;Name=arahy.9BGN79;Dbxref=Gene3D:G3DSA:1.20.1250.20,InterPro:IPR011701,InterPro:IPR016196,PANTHER:PTHR24003,PANTHER:PTHR24003:SF2,Pfam:PF07690,Superfamily:SSF103473;Ontology_term=GO:0016021,GO:0055085;Note=probable sphingolipid transporter spinster homolog 2-like isoform X2 [Glycine max]%3B IPR011701 (Major facilitator superfamily)%2C IPR016196 (Major facilitato…
sucrose	AX-177639411	A07	67803307	67677332	67677907	Name=arahy.6DRH83	e=zinc finger MYM-type protein 1-like [Glycine max]		ID=arahy.Tifrunner.gnm1.ann1.6DRH83;Name=arahy.6DRH83;Note=zinc finger MYM-type protein 1-like [Glycine max]
sucrose	AX-177639411	A07	67803307	67690332	67694645	Name=arahy.6Y71DM	e=receptor-like kinase 1		ID=arahy.Tifrunner.gnm1.ann1.6Y71DM;Name=arahy.6Y71DM;Dbxref=Gene3D:G3DSA:1.10.510.10,Gene3D:G3DSA:2.60.120.200,Gene3D:G3DSA:3.30.200.20,Gene3D:G3DSA:3.80.10.10,InterPro:IPR000719,InterPro:IPR011009,InterPro:IPR013210,InterPro:IPR013320,InterPro:IPR017441,PANTHER:PTHR24420,PANTHER:PTHR24420:SF445,Pfam:PF00069,Pfam:PF08263,Pfam:PF13855,Prosite:PS00107,Prosite:PS50011,Superfamily:SSF52058,Superfami…
sucrose	AX-177639411	A07	67803307	67752778	67757122	Name=arahy.88RVSM	e=TATA BOX ASSOCIATED FACTOR II 59		ID=arahy.Tifrunner.gnm1.ann1.88RVSM;Name=arahy.88RVSM;Dbxref=Coils:Coil;Note=TATA BOX ASSOCIATED FACTOR II 59
sucrose	AX-177639411	A07	67803307	67767839	67770208	Name=arahy.BTSH6M	e=60S ribosomal protein L10 [Glycine max]		ID=arahy.Tifrunner.gnm1.ann1.BTSH6M;Name=arahy.BTSH6M;Dbxref=Gene3D:G3DSA:3.90.1170.10,InterPro:IPR001197,InterPro:IPR016180,InterPro:IPR018255,JCVI_TIGRFAMS:TIGR00279,PANTHER:PTHR11726,PIR:PIRSF005590,Pfam:PF00252,Prosite:PS01257,Superfamily:SSF54686;Ontology_term=GO:0003735,GO:0005622,GO:0005840,GO:0006412;Note=60S ribosomal protein L10 [Glycine max]%3B IPR001197 (Ribosomal protein L10e)%2C IPR…
sucrose	AX-177639411	A07	67803307	67798296	67803901	Name=arahy.DY9T0P	e=elongator complex protein 4-like isoform X1 [Glycine max]		ID=arahy.Tifrunner.gnm1.ann1.DY9T0P;Name=arahy.DY9T0P;Dbxref=Gene3D:G3DSA:3.40.50.300,InterPro:IPR008728,InterPro:IPR027417,PANTHER:PTHR12896,PANTHER:PTHR12896:SF4,Pfam:PF05625,Superfamily:SSF52540;Ontology_term=GO:0006357,GO:0033588;Note=elongator complex protein 4-like isoform X1 [Glycine max]%3B IPR008728 (Elongator complex protein 4)%2C IPR027417 (P-loop containing nucleoside triphosphate hyd…
sucrose	AX-177639852	A07	68626133	68670070	68671613	Name=arahy.VY8QPP	e=zinc finger MYM-type protein 1-like [Glycine max]		ID=arahy.Tifrunner.gnm1.ann1.VY8QPP;Name=arahy.VY8QPP;Dbxref=InterPro:IPR006580,InterPro:IPR012337,PANTHER:PTHR11697,PANTHER:PTHR11697:SF74,SMART:SM00597,Superfamily:SSF53098;Ontology_term=GO:0003676;Note=zinc finger MYM-type protein 1-like [Glycine max]%3B IPR006580 (Zinc finger%2C TTF-type)%2C IPR012337 (Ribonuclease H-like domain)%3B GO:0003676 (nucleic acid binding)
sucrose	AX-177639852	A07	68626133	68797089	68799786	Name=arahy.9Y5DYJ	e=CCT motif family protein		ID=arahy.Tifrunner.gnm1.ann1.9Y5DYJ;Name=arahy.9Y5DYJ;Dbxref=InterPro:IPR010402,PANTHER:PTHR31319,PANTHER:PTHR31319:SF1,Pfam:PF06203,Prosite:PS51017;Ontology_term=GO:0005515;Note=CCT motif family protein%3B IPR010402 (CCT domain)%3B GO:0005515 (protein binding)
sucrose	AX-176792785	A07	78347621	78270958	78271285	Name=arahy.ZLYA76	e=Unknown protein		ID=arahy.Tifrunner.gnm1.ann1.ZLYA76;Name=arahy.ZLYA76;Note=Unknown protein
sucrose	AX-176792785	A07	78347621	78334820	78337012	Name=arahy.XM2P9W	e=serine/threonine-protein phosphatase 7 long form homolog [Glycine max]		ID=arahy.Tifrunner.gnm1.ann1.XM2P9W;Name=arahy.XM2P9W;Dbxref=InterPro:IPR019557,Pfam:PF10536;Note=serine/threonine-protein phosphatase 7 long form homolog [Glycine max]%3B IPR019557 (Aminotransferase-like%2C plant mobile domain)
sucrose	AX-176792785	A07	78347621	78340715	78346867	Name=arahy.ATMP9F	e=Unknown protein		ID=arahy.Tifrunner.gnm1.ann1.ATMP9F;Name=arahy.ATMP9F;Note=Unknown protein
sucrose	AX-176792785	A07	78347621	78405985	78409368	Name=arahy.8Z0BSJ	e=tRNA (adenine(58)-N(1))-methyltransferase catalytic subunit trmt61a-like isoform X2 [Glycine max]		ID=arahy.Tifrunner.gnm1.ann1.8Z0BSJ;Name=arahy.8Z0BSJ;Dbxref=Gene3D:G3DSA:3.10.330.20,Gene3D:G3DSA:3.40.50.150,InterPro:IPR014816,PANTHER:PTHR12133,Pfam:PF08704,Prosite:PS51620,Superfamily:SSF53335;Ontology_term=GO:0016429,GO:0030488,GO:0031515;Note=tRNA (adenine(58)-N(1))-methyltransferase catalytic subunit trmt61a-like isoform X2 [Glycine max]%3B IPR014816 (tRNA (1-methyladenosine) methyltransf…
sucrose	AX-176792785	A07	78347621	78412554	78413324	Name=arahy.G1B0F8	e=uncharacterized protein LOC102668158 [Glycine max]		ID=arahy.Tifrunner.gnm1.ann1.G1B0F8;Name=arahy.G1B0F8;Note=uncharacterized protein LOC102668158 [Glycine max]
sucrose	AX-177637690	A10	106358515	106291441	106299347	Name=arahy.L4IVZW	e=alpha-mannosidase 2x-like protein		ID=arahy.Tifrunner.gnm1.ann1.L4IVZW;Name=arahy.L4IVZW;Dbxref=Gene3D:G3DSA:1.20.1270.50,Gene3D:G3DSA:2.60.40.1180,Gene3D:G3DSA:2.70.98.30,Gene3D:G3DSA:3.20.110.10,InterPro:IPR000602,InterPro:IPR011013,InterPro:IPR011330,InterPro:IPR011682,InterPro:IPR013780,InterPro:IPR015341,InterPro:IPR027291,PANTHER:PTHR11607,PANTHER:PTHR11607:SF4,Pfam:PF01074,Pfam:PF07748,Pfam:PF09261,SMART:SM00872,Superfamily…
sucrose	AX-177637690	A10	106358515	106304983	106305687	Name=arahy.V52TQU	e=Heavy metal transport/detoxification superfamily protein		ID=arahy.Tifrunner.gnm1.ann1.V52TQU;Name=arahy.V52TQU;Dbxref=Coils:Coil,Gene3D:G3DSA:3.30.70.100,InterPro:IPR006121,PANTHER:PTHR22814,PANTHER:PTHR22814:SF33,Pfam:PF00403,Superfamily:SSF55008;Ontology_term=GO:0030001,GO:0046872;Note=Heavy metal transport/detoxification superfamily protein%3B IPR006121 (Heavy metal-associated domain%2C HMA)%3B GO:0030001 (metal ion transport)%2C GO:0046872 (metal i…
sucrose	AX-177637690	A10	106358515	106360284	106363877	Name=arahy.RTIF0H	e=unknown protein		ID=arahy.Tifrunner.gnm1.ann1.RTIF0H;Name=arahy.RTIF0H;Dbxref=Coils:Coil,InterPro:IPR008479,Pfam:PF05542;Note=unknown protein%3B IPR008479 (Protein of unknown function DUF760)
sucrose	AX-177637690	A10	106358515	106365497	106365985	Name=arahy.WD86IB	e=zinc finger A20 and AN1 domain stress-associated protein		ID=arahy.Tifrunner.gnm1.ann1.WD86IB;Name=arahy.WD86IB;Dbxref=Gene3D:G3DSA:4.10.1110.10,InterPro:IPR000058,InterPro:IPR002653,PANTHER:PTHR10634,PANTHER:PTHR10634:SF5,Pfam:PF01428,Pfam:PF01754,Prosite:PS51036,Prosite:PS51039,SMART:SM00154,SMART:SM00259,Superfamily:SSF118310,Superfamily:SSF57716;Ontology_term=GO:0003677,GO:0008270;Note=zinc finger A20 and AN1 domain stress-associated protein%3B IPR0…
sucrose	AX-177637690	A10	106358515	106372241	106373221	Name=arahy.AJGZ7U	e=zinc finger A20 and AN1 domain stress-associated protein		ID=arahy.Tifrunner.gnm1.ann1.AJGZ7U;Name=arahy.AJGZ7U;Dbxref=Gene3D:G3DSA:4.10.1110.10,InterPro:IPR000058,PANTHER:PTHR10634,PANTHER:PTHR10634:SF5,Pfam:PF01428,Prosite:PS51039,SMART:SM00154,Superfamily:SSF118310;Ontology_term=GO:0008270;Note=zinc finger A20 and AN1 domain stress-associated protein%3B IPR000058 (Zinc finger%2C AN1-type)%3B GO:0008270 (zinc ion binding)
sucrose	AX-177637690	A10	106358515	106392009	106392916	Name=arahy.G8APIV	e=Unknown protein		ID=arahy.Tifrunner.gnm1.ann1.G8APIV;Name=arahy.G8APIV;Note=Unknown protein
sucrose	AX-177637690	A10	106358515	106430422	106430977	Name=arahy.JT7AJ7	e=ankyrin repeat-containing 2B		ID=arahy.Tifrunner.gnm1.ann1.JT7AJ7;Name=arahy.JT7AJ7;Note=ankyrin repeat-containing 2B
sucrose	AX-177637690	A10	106358515	106430993	106434136	Name=arahy.HS8R8J	e=isoflavone reductase homolog 2 [Glycine max]		ID=arahy.Tifrunner.gnm1.ann1.HS8R8J;Name=arahy.HS8R8J;Dbxref=Gene3D:G3DSA:3.90.25.10,InterPro:IPR008030,PANTHER:PTHR10366,PANTHER:PTHR10366:SF133,Pfam:PF05368,Superfamily:SSF51735;Note=isoflavone reductase homolog 2 [Glycine max]%3B IPR008030 (NmrA-like)
sucrose	AX-147237037	A10	106710879	106633515	106647518	Name=arahy.38NBAQ	e=paired amphipathic helix SIN3-like protein		ID=arahy.Tifrunner.gnm1.ann1.38NBAQ;Name=arahy.38NBAQ;Dbxref=Gene3D:G3DSA:1.20.1160.11,InterPro:IPR003822,InterPro:IPR013194,PANTHER:PTHR12346,Pfam:PF02671,Pfam:PF08295,Prosite:PS51477,SMART:SM00761,Superfamily:SSF47762;Ontology_term=GO:0005634,GO:0006355;Note=paired amphipathic helix SIN3-like protein%3B IPR003822 (Paired amphipathic helix)%2C IPR013194 (Histone deacetylase interacting)%3B GO:00…
sucrose	AX-147237037	A10	106710879	106684907	106702272	Name=arahy.VLLC8N	e=ATP-binding ABC transporter		ID=arahy.Tifrunner.gnm1.ann1.VLLC8N;Name=arahy.VLLC8N;Dbxref=Gene3D:G3DSA:1.20.1560.10,Gene3D:G3DSA:2.80.10.50,Gene3D:G3DSA:3.20.20.80,Gene3D:G3DSA:3.40.50.300,InterPro:IPR000772,InterPro:IPR001140,InterPro:IPR001547,InterPro:IPR003439,InterPro:IPR003593,InterPro:IPR011527,InterPro:IPR013781,InterPro:IPR017853,InterPro:IPR017871,InterPro:IPR027417,PANTHER:PTHR24221,PANTHER:PTHR24221:SF24,Pfam:PF0…
sucrose	AX-147237037	A10	106710879	106785547	106788137	Name=arahy.46601I	e=UDP-galactose transporter 3		ID=arahy.Tifrunner.gnm1.ann1.46601I;Name=arahy.46601I;Dbxref=InterPro:IPR013657,PANTHER:PTHR10778,PANTHER:PTHR10778:SF10,Pfam:PF08449;Ontology_term=GO:0055085;Note=UDP-galactose transporter 3%3B IPR013657 (UAA transporter)%3B GO:0055085 (transmembrane transport)
sucrose	AX-176819286	B03	17902544	17850191	17855872	Name=arahy.WG9HC3	e=MATE efflux family protein		ID=arahy.Tifrunner.gnm1.ann1.WG9HC3;Name=arahy.WG9HC3;Dbxref=Coils:Coil,InterPro:IPR002528,JCVI_TIGRFAMS:TIGR00797,PANTHER:PTHR11206,PANTHER:PTHR11206:SF21,Pfam:PF01554;Ontology_term=GO:0006855,GO:0015238,GO:0015297,GO:0016020,GO:0055085;Note=MATE efflux family protein%3B IPR002528 (Multi antimicrobial extrusion protein)%3B GO:0006855 (drug transmembrane transport)%2C GO:0015238 (drug transmembra…
sucrose	AX-176819286	B03	17902544	17870414	17875351	Name=arahy.DGFR3Y	e=glutamate receptor 3.4		ID=arahy.Tifrunner.gnm1.ann1.DGFR3Y;Name=arahy.DGFR3Y;Dbxref=Coils:Coil,Gene3D:G3DSA:1.10.287.70,Gene3D:G3DSA:3.40.190.10,Gene3D:G3DSA:3.40.50.2300,InterPro:IPR001320,InterPro:IPR001638,InterPro:IPR001828,InterPro:IPR002455,InterPro:IPR017103,InterPro:IPR028082,PANTHER:PTHR18966,PANTHER:PTHR18966:SF7,PIR:PIRSF037090,PRINTS:PR01176,Pfam:PF00060,Pfam:PF00497,Pfam:PF01094,SMART:SM00079,Superfamily:S…
sucrose	AX-176819286	B03	17902544	17896516	17900493	Name=arahy.6V3LNB	e=septum-promoting GTP-binding protein 1-like [Glycine max]		ID=arahy.Tifrunner.gnm1.ann1.6V3LNB;Name=arahy.6V3LNB;Dbxref=Gene3D:G3DSA:3.40.50.300,InterPro:IPR001806,InterPro:IPR003578,InterPro:IPR003579,InterPro:IPR013684,InterPro:IPR017231,InterPro:IPR027417,PANTHER:PTHR24073,PANTHER:PTHR24073:SF259,PIR:PIRSF037527,PRINTS:PR00449,Pfam:PF08477,Prosite:PS51419,SMART:SM00174,SMART:SM00175,Superfamily:SSF52540;Ontology_term=GO:0005525,GO:0005622,GO:0007264,G…
sucrose	AX-176819286	B03	17902544	17902330	17904390	Name=arahy.X4J0KT	e=Transmembrane protein 97		ID=arahy.Tifrunner.gnm1.ann1.X4J0KT;Name=arahy.X4J0KT;Dbxref=InterPro:IPR016964,PANTHER:PTHR31204,PANTHER:PTHR31204:SF1,PIR:PIRSF031032,Pfam:PF10914;Note=Transmembrane protein 97%2C predicted%3B IPR016964 (Transmembrane protein 6/97)
sucrose	AX-176819286	B03	17902544	17905269	17907977	Name=arahy.SGC5R3	e=Riboflavin synthase		ID=arahy.Tifrunner.gnm1.ann1.SGC5R3;Name=arahy.SGC5R3;Dbxref=Gene3D:G3DSA:2.40.30.20,InterPro:IPR001783,InterPro:IPR017938,InterPro:IPR023366,InterPro:IPR026017,JCVI_TIGRFAMS:TIGR00187,PANTHER:PTHR21098,Pfam:PF00677,Prosite:PS51177,Superfamily:SSF63380;Ontology_term=GO:0004746,GO:0009231,GO:0016491,GO:0055114;Note=Riboflavin synthase%2C alpha subunit n%3D2 Tax%3DChloroflexus RepID%3DA9WFQ9_CHLAA%…
sucrose	AX-176819286	B03	17902544	17920244	17926038	Name=arahy.J818Q8	e=Unknown protein		ID=arahy.Tifrunner.gnm1.ann1.J818Q8;Name=arahy.J818Q8;Note=Unknown protein
sucrose	AX-176819286	B03	17902544	17930116	17932298	Name=arahy.2PHP7C	e=APO RNA-binding protein		ID=arahy.Tifrunner.gnm1.ann1.2PHP7C;Name=arahy.2PHP7C;Dbxref=InterPro:IPR023342,PANTHER:PTHR10388,Pfam:PF05634,Prosite:PS51499;Ontology_term=GO:0003723;Note=APO RNA-binding protein%3B IPR023342 (APO domain)%3B GO:0003723 (RNA binding)
sucrose	AX-176819286	B03	17902544	17932357	17932954	Name=arahy.AB69EK	e=APO RNA-binding protein		ID=arahy.Tifrunner.gnm1.ann1.AB69EK;Name=arahy.AB69EK;Dbxref=Coils:Coil,InterPro:IPR023342,PANTHER:PTHR10388,PANTHER:PTHR10388:SF3,Pfam:PF05634,Prosite:PS51499;Ontology_term=GO:0003723;Note=APO RNA-binding protein%3B IPR023342 (APO domain)%3B GO:0003723 (RNA binding)
sucrose	AX-176819286	B03	17902544	17934161	17944438	Name=arahy.VK2HD8	e=homeobox-leucine zipper protein ANTHOCYANINLESS 2-like isoform X1 [Glycine max]		ID=arahy.Tifrunner.gnm1.ann1.VK2HD8;Name=arahy.VK2HD8;Dbxref=Coils:Coil,Gene3D:G3DSA:1.10.10.60,Gene3D:G3DSA:3.30.530.20,InterPro:IPR001356,InterPro:IPR002913,InterPro:IPR009057,InterPro:IPR017970,InterPro:IPR023393,PANTHER:PTHR24325,PANTHER:PTHR24325:SF5,Pfam:PF00046,Pfam:PF01852,Prosite:PS00027,Prosite:PS50071,Prosite:PS50848,SMART:SM00234,SMART:SM00389,Superfamily:SSF46689,Superfamily:SSF55961…
sucrose	AX-176815696	B06	119728354	119754621	119755933	Name=arahy.V9I49P	e=dual specificity protein phosphatase (DsPTP1) family protein		ID=arahy.Tifrunner.gnm1.ann1.V9I49P;Name=arahy.V9I49P;Dbxref=Gene3D:G3DSA:3.90.190.10,InterPro:IPR000340,InterPro:IPR024950,PANTHER:PTHR10159,PANTHER:PTHR10159:SF121,Pfam:PF00782,Superfamily:SSF52799;Ontology_term=GO:0006470,GO:0008138;Note=dual specificity protein phosphatase (DsPTP1) family protein%3B IPR000340 (Dual specificity phosphatase%2C catalytic domain)%2C IPR024950 (Dual specificity ph…
sucrose	AX-176815696	B06	119728354	119765550	119766072	Name=arahy.0UIV60	e=uncharacterized protein LOC102665212 [Glycine max]		ID=arahy.Tifrunner.gnm1.ann1.0UIV60;Name=arahy.0UIV60;Note=uncharacterized protein LOC102665212 [Glycine max]
sucrose	AX-176815696	B06	119728354	119801197	119815640	Name=arahy.0T11RW	e=ATP binding/valine-tRNA ligase/aminoacyl-tRNA ligase n		ID=arahy.Tifrunner.gnm1.ann1.0T11RW;Name=arahy.0T11RW;Dbxref=Coils:Coil,Gene3D:G3DSA:1.10.287.380,Gene3D:G3DSA:1.10.730.10,Gene3D:G3DSA:3.40.50.620,Gene3D:G3DSA:3.90.740.10,HAMAP:MF_02004,InterPro:IPR001412,InterPro:IPR002300,InterPro:IPR002303,InterPro:IPR009008,InterPro:IPR009080,InterPro:IPR010978,InterPro:IPR013155,InterPro:IPR014729,InterPro:IPR019499,JCVI_TIGRFAMS:TIGR00422,PANTHER:PTHR1194…
sucrose	AX-176815696	B06	119728354	119855363	119863362	Name=arahy.P1MSVW	e=cationic amino acid transporter 2		ID=arahy.Tifrunner.gnm1.ann1.P1MSVW;Name=arahy.P1MSVW;Dbxref=InterPro:IPR002293,PANTHER:PTHR11785,PANTHER:PTHR11785:SF168,PIR:PIRSF006060,Pfam:PF13520,Pfam:PF13906;Ontology_term=GO:0003333,GO:0015171,GO:0016020;Note=cationic amino acid transporter 2%3B IPR002293 (Amino acid/polyamine transporter I)%3B GO:0003333 (amino acid transmembrane transport)%2C GO:0015171 (amino acid transmembrane transpor…
sucrose	AX-147255471	B07	29156222	29127982	29132973	Name=arahy.9ALX9D	e=vacuolar cation/proton exchanger 3		ID=arahy.Tifrunner.gnm1.ann1.9ALX9D;Name=arahy.9ALX9D;Dbxref=InterPro:IPR004713,InterPro:IPR004798,InterPro:IPR004837,JCVI_TIGRFAMS:TIGR00378,JCVI_TIGRFAMS:TIGR00846,PANTHER:PTHR31503,Pfam:PF01699;Ontology_term=GO:0006812,GO:0006816,GO:0008324,GO:0015369,GO:0016021,GO:0055085;Note=vacuolar cation/proton exchanger 3%3B IPR004713 (Calcium/proton exchanger)%3B GO:0006812 (cation transport)%2C GO:000…
sucrose	AX-147255471	B07	29156222	29128057	29144776	Name=arahy.WF5046	e=ATP-binding ABC transporter		ID=arahy.Tifrunner.gnm1.ann1.WF5046;Name=arahy.WF5046;Dbxref=Gene3D:G3DSA:3.40.50.300,InterPro:IPR003439,InterPro:IPR003593,InterPro:IPR013525,InterPro:IPR013581,InterPro:IPR027417,PANTHER:PTHR19241,PANTHER:PTHR19241:SF142,Pfam:PF00005,Pfam:PF01061,Pfam:PF08370,Pfam:PF14510,Prosite:PS50893,SMART:SM00382,Superfamily:SSF52540;Ontology_term=GO:0000166,GO:0005524,GO:0016020,GO:0016887,GO:0017111;Note…
sucrose	AX-147255471	B07	29156222	29177003	29182618	Name=arahy.GN6H4S	e=damaged DNA binding 2		ID=arahy.Tifrunner.gnm1.ann1.GN6H4S;Name=arahy.GN6H4S;Dbxref=Coils:Coil,Gene3D:G3DSA:2.130.10.10,InterPro:IPR001680,InterPro:IPR015943,InterPro:IPR017986,InterPro:IPR019775,PANTHER:PTHR15169,PANTHER:PTHR15169:SF0,Pfam:PF00400,Prosite:PS00678,Prosite:PS50082,Prosite:PS50294,SMART:SM00320,Superfamily:SSF50978;Ontology_term=GO:0005515;Note=damaged DNA binding 2%3B IPR015943 (WD40/YVTN repeat-like-co…
sucrose	AX-176817858	B07	30233493	30195527	30198720	Name=arahy.QI3UGF	e=MYB transcription factor MYB57 [Glycine max]		ID=arahy.Tifrunner.gnm1.ann1.QI3UGF;Name=arahy.QI3UGF;Dbxref=Gene3D:G3DSA:1.10.10.60,InterPro:IPR001005,InterPro:IPR006447,InterPro:IPR009057,InterPro:IPR017884,InterPro:IPR017930,JCVI_TIGRFAMS:TIGR01557,PANTHER:PTHR25040,PANTHER:PTHR25040:SF70,Pfam:PF00249,Prosite:PS51293,Prosite:PS51294,SMART:SM00717,Superfamily:SSF46689;Ontology_term=GO:0003677,GO:0003682;Note=MYB transcription factor MYB57 [G…
sucrose	AX-176817858	B07	30233493	30244286	30245532	Name=arahy.QI1BBG	e=uncharacterized protein LOC102661964 [Glycine max]		ID=arahy.Tifrunner.gnm1.ann1.QI1BBG;Name=arahy.QI1BBG;Dbxref=InterPro:IPR008906,InterPro:IPR012337,PANTHER:PTHR32166,PANTHER:PTHR32166:SF0,Pfam:PF05699,Superfamily:SSF53098;Ontology_term=GO:0003676,GO:0046983;Note=uncharacterized protein LOC102661964 [Glycine max]%3B IPR008906 (HAT dimerisation domain%2C C-terminal)%2C IPR012337 (Ribonuclease H-like domain)%3B GO:0003676 (nucleic acid binding)%2C…
sucrose	AX-176817858	B07	30233493	30245774	30246373	Name=arahy.XA5JQ3	e=uncharacterized protein LOC102661778 [Glycine max]		ID=arahy.Tifrunner.gnm1.ann1.XA5JQ3;Name=arahy.XA5JQ3;Dbxref=InterPro:IPR007021,PANTHER:PTHR32166,PANTHER:PTHR32166:SF0,Pfam:PF04937;Note=uncharacterized protein LOC102661778 [Glycine max]%3B IPR007021 (Domain of unknown function DUF659)
sucrose	AX-176817858	B07	30233493	30246398	30248297	Name=arahy.4Y0EEQ	e=uncharacterized protein LOC102663267 isoform X3 [Glycine max]		ID=arahy.Tifrunner.gnm1.ann1.4Y0EEQ;Name=arahy.4Y0EEQ;Note=uncharacterized protein LOC102663267 isoform X3 [Glycine max]
sucrose	AX-176798558	B08	91584520	91509955	91510497	Name=arahy.NBDM2Y	e=beta-D-glucoside glucohydrolase		ID=arahy.Tifrunner.gnm1.ann1.NBDM2Y;Name=arahy.NBDM2Y;Note=beta-D-glucoside glucohydrolase
sucrose	AX-176798558	B08	91584520	91513017	91514240	Name=arahy.ZVW0EZ	e=D-3-phosphoglycerate dehydrogenase		ID=arahy.Tifrunner.gnm1.ann1.ZVW0EZ;Name=arahy.ZVW0EZ;Dbxref=Gene3D:G3DSA:3.40.50.720,InterPro:IPR006140,InterPro:IPR006236,InterPro:IPR016040,PANTHER:PTHR10996,PANTHER:PTHR10996:SF20,Pfam:PF02826,Superfamily:SSF51735;Ontology_term=GO:0004617,GO:0006564,GO:0016616,GO:0048037,GO:0055114;Note=D-3-phosphoglycerate dehydrogenase%3B IPR006236 (D-3-phosphoglycerate dehydrogenase)%2C IPR016040 (NAD(P)-b…
sucrose	AX-176798558	B08	91584520	91514821	91520885	Name=arahy.1NAM0T	e=Unknown protein		ID=arahy.Tifrunner.gnm1.ann1.1NAM0T;Name=arahy.1NAM0T;Note=Unknown protein
sucrose	AX-176822570	B09	15133195	15091284	15097771	Name=arahy.JZ1BNU	e=xyloglucan endotransglucosylase/hydrolase 2		ID=arahy.Tifrunner.gnm1.ann1.JZ1BNU;Name=arahy.JZ1BNU;Dbxref=Gene3D:G3DSA:2.60.120.200,InterPro:IPR000757,InterPro:IPR008985,InterPro:IPR010713,InterPro:IPR013320,InterPro:IPR016455,PANTHER:PTHR31062,PANTHER:PTHR31062:SF0,PIR:PIRSF005604,Pfam:PF00722,Pfam:PF06955,Superfamily:SSF49899;Ontology_term=GO:0004553,GO:0005618,GO:0005975,GO:0006073,GO:0016762,GO:0048046;Note=xyloglucan endotransglucosyla…
sucrose	AX-176822570	B09	15133195	15121519	15123036	Name=arahy.ZD07VK	e=xyloglucan endotransglucosylase/hydrolase 2		ID=arahy.Tifrunner.gnm1.ann1.ZD07VK;Name=arahy.ZD07VK;Dbxref=Gene3D:G3DSA:2.60.120.200,InterPro:IPR000757,InterPro:IPR008985,InterPro:IPR010713,InterPro:IPR013320,PANTHER:PTHR31062,PANTHER:PTHR31062:SF0,Pfam:PF00722,Pfam:PF06955,Superfamily:SSF49899;Ontology_term=GO:0004553,GO:0005618,GO:0005975,GO:0006073,GO:0016762,GO:0048046;Note=xyloglucan endotransglucosylase/hydrolase 2%3B IPR008985 (Concan…
sucrose	AX-176822570	B09	15133195	15143546	15148110	Name=arahy.5IWG5U	e=Structural constituent of ribosome		ID=arahy.Tifrunner.gnm1.ann1.5IWG5U;Name=arahy.5IWG5U;Dbxref=Gene3D:G3DSA:3.40.5.10,InterPro:IPR000244,InterPro:IPR009027,InterPro:IPR020070,PANTHER:PTHR21368,PANTHER:PTHR21368:SF17,Pfam:PF01281,Superfamily:SSF55658;Ontology_term=GO:0003735,GO:0005622,GO:0005840,GO:0006412;Note=Structural constituent of ribosome%2C putative n%3D1 Tax%3DRicinus communis RepID%3DB9S7H0_RICCO%3B IPR000244 (Ribosomal…
sucrose	AX-176822570	B09	15133195	15154088	15159782	Name=arahy.2V1UZ8	e=acid phosphatase		ID=arahy.Tifrunner.gnm1.ann1.2V1UZ8;Name=arahy.2V1UZ8;Dbxref=Gene3D:G3DSA:3.40.50.1000,InterPro:IPR005519,InterPro:IPR014403,InterPro:IPR023214,PANTHER:PTHR31284,PANTHER:PTHR31284:SF0,PIR:PIRSF002674,Pfam:PF03767,Superfamily:SSF56784;Ontology_term=GO:0003993;Note=acid phosphatase%3B IPR005519 (Acid phosphatase (Class B))%2C IPR023214 (HAD-like domain)%3B GO:0003993 (acid phosphatase activity)
sucrose	AX-177640040	B09	15676572	15632215	15637143	Name=arahy.GMAR34	e=Protein phosphatase 2C family protein		ID=arahy.Tifrunner.gnm1.ann1.GMAR34;Name=arahy.GMAR34;Dbxref=Coils:Coil,Gene3D:G3DSA:3.60.40.10,InterPro:IPR000222,InterPro:IPR001932,InterPro:IPR015655,PANTHER:PTHR13832,PANTHER:PTHR13832:SF97,Pfam:PF00481,Prosite:PS01032,SMART:SM00332,Superfamily:SSF81606;Ontology_term=GO:0003824,GO:0004722,GO:0006470;Note=Protein phosphatase 2C family protein%3B IPR001932 (Protein phosphatase 2C (PP2C)-like do…
sucrose	AX-177640040	B09	15676572	15646488	15649591	Name=arahy.T8ZB5G	e=actin-11		ID=arahy.Tifrunner.gnm1.ann1.T8ZB5G;Name=arahy.T8ZB5G;Dbxref=Gene3D:G3DSA:3.30.420.40,Gene3D:G3DSA:3.90.640.10,InterPro:IPR004000,InterPro:IPR004001,InterPro:IPR020902,PANTHER:PTHR11937,PANTHER:PTHR11937:SF142,PRINTS:PR00190,Pfam:PF00022,Prosite:PS00406,Prosite:PS00432,Prosite:PS01132,SMART:SM00268,Superfamily:SSF53067;Note=actin-11%3B IPR004000 (Actin-related protein)
sucrose	AX-177640040	B09	15676572	15747697	15752390	Name=arahy.HLHI9C	e=nudix hydrolase homolog 23		ID=arahy.Tifrunner.gnm1.ann1.HLHI9C;Name=arahy.HLHI9C;Dbxref=Gene3D:G3DSA:2.20.70.10,Gene3D:G3DSA:3.90.79.10,InterPro:IPR000086,InterPro:IPR015797,InterPro:IPR020084,PANTHER:PTHR22769,Pfam:PF00293,Pfam:PF14803,Prosite:PS00893,Prosite:PS51462,Superfamily:SSF55811;Ontology_term=GO:0016787;Note=nudix hydrolase homolog 23%3B IPR015797 (NUDIX hydrolase domain-like)%3B GO:0016787 (hydrolase activity)
sucrose	AX-177638759	B09	16217001	16212337	16214124	Name=arahy.FBT32S	e=Pentatricopeptide repeat (PPR) superfamily protein		ID=arahy.Tifrunner.gnm1.ann1.FBT32S;Name=arahy.FBT32S;Dbxref=Gene3D:G3DSA:1.25.40.10,InterPro:IPR002885,InterPro:IPR011990,JCVI_TIGRFAMS:TIGR00756,PANTHER:PTHR24015,PANTHER:PTHR24015:SF111,Pfam:PF01535,Pfam:PF12854,Pfam:PF13041,Pfam:PF13812,Prosite:PS51375,Superfamily:SSF48452;Ontology_term=GO:0005515;Note=Pentatricopeptide repeat (PPR) superfamily protein%3B IPR002885 (Pentatricopeptide repeat)%…
sucrose	AX-177638759	B09	16217001	16234231	16235166	Name=arahy.URD35Y	e=metalloendopeptidases		ID=arahy.Tifrunner.gnm1.ann1.URD35Y;Name=arahy.URD35Y;Dbxref=Gene3D:G3DSA:1.10.2000.10,InterPro:IPR020067,Pfam:PF01392,Superfamily:SSF63501;Ontology_term=GO:0005515;Note=metalloendopeptidases%3B zinc ion binding%3B IPR020067 (Frizzled domain)%3B GO:0005515 (protein binding)
sucrose	AX-177638759	B09	16217001	16292003	16295328	Name=arahy.V829EQ	e=growth-regulating factor 5		ID=arahy.Tifrunner.gnm1.ann1.V829EQ;Name=arahy.V829EQ;Dbxref=InterPro:IPR014977,InterPro:IPR014978,PANTHER:PTHR31602,Pfam:PF08879,Pfam:PF08880,Prosite:PS51666,Prosite:PS51667,SMART:SM00951;Ontology_term=GO:0005524,GO:0005634,GO:0006355,GO:0016818;Note=growth-regulating factor 5%3B IPR014977 (WRC)%2C IPR014978 (Glutamine-Leucine-Glutamine%2C QLQ)%3B GO:0005524 (ATP binding)%2C GO:0005634 (nucleus)
sucrose	AX-176822100	B09	16740698	16672910	16678568	Name=arahy.DD9M5F	e=metallophosphoesterase 1-like isoform X1 [Glycine max]		ID=arahy.Tifrunner.gnm1.ann1.DD9M5F;Name=arahy.DD9M5F;Dbxref=Gene3D:G3DSA:3.60.21.10,PANTHER:PTHR13315,PANTHER:PTHR13315:SF0,Superfamily:SSF56300;Note=metallophosphoesterase 1-like isoform X1 [Glycine max]
sucrose	AX-176822100	B09	16740698	16691359	16694274	Name=arahy.2GQ1G5	e=Unknown protein		ID=arahy.Tifrunner.gnm1.ann1.2GQ1G5;Name=arahy.2GQ1G5;Note=Unknown protein
sucrose	AX-176822100	B09	16740698	16696548	16702407	Name=arahy.IV001U	e=NAD(P)-binding Rossmann-fold superfamily protein		ID=arahy.Tifrunner.gnm1.ann1.IV001U;Name=arahy.IV001U;Dbxref=Gene3D:G3DSA:3.40.50.720,InterPro:IPR016040,Pfam:PF13460,Superfamily:SSF51735;Note=NAD(P)-binding Rossmann-fold superfamily protein%3B IPR016040 (NAD(P)-binding domain)
sucrose	AX-176822100	B09	16740698	16750803	16758901	Name=arahy.HCBU45	e=telomere repeat-binding protein 5-like isoform X3 [Glycine max]		ID=arahy.Tifrunner.gnm1.ann1.HCBU45;Name=arahy.HCBU45;Dbxref=Gene3D:G3DSA:1.10.10.60,InterPro:IPR001005,InterPro:IPR009057,InterPro:IPR017930,PANTHER:PTHR21717,PANTHER:PTHR21717:SF9,Prosite:PS51294,SMART:SM00717,Superfamily:SSF46689;Ontology_term=GO:0003677,GO:0003682;Note=telomere repeat-binding protein 5-like isoform X3 [Glycine max]%3B IPR009057 (Homeodomain-like)%3B GO:0003677 (DNA binding)%2…
sucrose	AX-176822100	B09	16740698	16780089	16789316	Name=arahy.EW431R	e=long chain acyl-CoA synthetase 9		ID=arahy.Tifrunner.gnm1.ann1.EW431R;Name=arahy.EW431R;Dbxref=Gene3D:G3DSA:2.30.38.10,Gene3D:G3DSA:3.30.300.30,Gene3D:G3DSA:3.40.50.980,InterPro:IPR000873,InterPro:IPR020845,PANTHER:PTHR24096,PANTHER:PTHR24096:SF46,Pfam:PF00501,Prosite:PS00455,Superfamily:SSF56801;Ontology_term=GO:0003824,GO:0008152;Note=long chain acyl-CoA synthetase 9%3B IPR000873 (AMP-dependent synthetase/ligase)%3B GO:0003824 …
